# Supplementary material for: MoVE identifies metabolic valves to switch between phenotypic states
Source: Nat Commun. 2018 Dec 14;9:5332. doi: 10.1038/s41467-018-07719-4 (PMC6294006; doi:10.1038/s41467-018-07719-4)
Supplement: Supplementary file 4 — Supplementary Software 1 [file 41467_2018_7719_MOESM4_ESM.zip]

Archive with 18 entries (13 files):
- code/
- code/MoVE/
- code/MoVE/models/
- code/MoVE/models/ecoli_core.mat
- code/MoVE/models/iJO1366.mat
- code/MoVE/models/iJO1366_extras.mat
- code/MoVE/models/target_reactions.mat
- code/MoVE/requirements.txt
- code/MoVE/runscripts/
- code/MoVE/runscripts/MoVE_demo_script_ec_core.m
- code/MoVE/runscripts/MoVE_demo_script_ec_iJO.m
- code/MoVE/src/
- code/MoVE/src/add_subset_names.m
- code/MoVE/src/calc_MoVE.m
- code/MoVE/src/Orthogonal_cMCSEnumerator.m
- code/MoVE/src/validate_mcs2.m
- code/MoVE_startup.m
- code/README.md
