# Supplementary material for: MoVE identifies metabolic valves to switch between phenotypic states
Source: Nat Commun. 2018 Dec 14;9:5332. doi: 10.1038/s41467-018-07719-4 (PMC6294006; doi:10.1038/s41467-018-07719-4)
Supplement: Supplementary file 4 — Supplementary Software 1 [file 41467_2018_7719_MOESM4_ESM.zip › code/MoVE/requirements.txt]

COBRA toolbox >= 2.0.5
CellNetAnalyzer >= 2017.4
cplex >= 12.0
matlab <= 2010bSP2 for linux
matlab <= 2013b for other platforms
matlab >= 2016a for python data analysis
