# Supplementary material for: MoVE identifies metabolic valves to switch between phenotypic states
Source: Nat Commun. 2018 Dec 14;9:5332. doi: 10.1038/s41467-018-07719-4 (PMC6294006; doi:10.1038/s41467-018-07719-4)
Supplement: Supplementary file 5 — Supplementary Data 1 [file 41467_2018_7719_MOESM5_ESM.xlsx]

## Sheet: TOC
Table 1.	Target reaction abbreviations and metabolite names
Table 2.	Products identified for each single valve in fully decoupled strategies
Table 3.	Products identified for each single valve in partially decoupled strategies
Table 4.	Single valves identified for fully decoupled strategies
Table 5.	Double valves identified for fully decoupled strategies
Table 6.	Triple valves identified for fully decoupled strategies
Table 7.	Single valves identified for partially decoupled strategies
Table 8.	Double valves identified for partially decoupled strategies
Table 9.	Triple valves identified for partially decoupled strategies

## Sheet: Table 1
Reaction	Metabolite
EX_12ppd-R(e)	(R)-Propane-1,2-diol
EX_12ppd-S(e)	(S)-Propane-1,2-diol
EX_15dap(e)	1,5-Diaminopentane
EX_3hpp(e)	3-Hydroxypropanoate
EX_4abut(e)	4-Aminobutanoate
EX_5dglcn(e)	5-Dehydro-D-gluconate
EX_LalaDgluMdap(e)	L-alanine-D-glutamate-meso-2,6-diaminoheptanedioate
EX_LalaDgluMdapDala(e)	L-alanine-D-glutamate-meso-2,6-diaminoheptanedioate-D-alanine
EX_ac(e)	Acetate
EX_acald(e)	Acetaldehyde
EX_acolipa(e)	4-Amino-4-deoxy-L-arabinose modified core oligosaccharide lipid A
EX_acser(e)	O-Acetyl-L-serine
EX_ade(e)	Adenine
EX_adn(e)	Adenosine
EX_agm(e)	Agmatine
EX_akg(e)	2-Oxoglutarate
EX_ala-D(e)	D-Alanine
EX_ala-L(e)	L-Alanine
EX_alaala(e)	D-Alanyl-D-alanine
EX_alltn(e)	Allantoin
EX_anhgm(e)	N-Acetyl-D-glucosamine(anhydrous)N-Acetylmuramic acid
EX_arg-L(e)	L-Arginine
EX_asn-L(e)	L-Asparagine
EX_asp-L(e)	L-Aspartate
EX_cgly(e)	Cys-Gly
EX_cit(e)	Citrate
EX_co2(e)	CO2
EX_colipa(e)	core oligosaccharide lipid A
EX_cys-L(e)	L-Cysteine
EX_cytd(e)	Cytidine
EX_dha(e)	Dihydroxyacetone
EX_eca4colipa(e)	(enterobacterial common antigen)x4 core oligosaccharide lipid A
EX_enlipa(e)	phosphoethanolamine KDO(2)-lipid (A)
EX_enter(e)	Enterochelin
EX_etha(e)	Ethanolamine
EX_etoh(e)	Ethanol
EX_feenter(e)	Fe-enterobactin
EX_for(e)	Formate
EX_g3pe(e)	sn-Glycero-3-phosphoethanolamine
EX_g3pg(e)	Glycerophosphoglycerol
EX_glcn(e)	D-Gluconate
EX_glu-L(e)	L-Glutamate
EX_gly(e)	Glycine
EX_glyald(e)	D-Glyceraldehyde
EX_glyc(e)	Glycerol
EX_glyc-R(e)	(R)-Glycerate
EX_glyc3p(e)	Glycerol 3-phosphate
EX_glyclt(e)	Glycolate
EX_gthrd(e)	Reduced glutathione
EX_gua(e)	Guanine
EX_his-L(e)	L-Histidine
EX_hom-L(e)	L-Homoserine
EX_hxa(e)	Hexanoate (n-C6:0)
EX_hxan(e)	Hypoxanthine
EX_idon-L(e)	L-Idonate
EX_ile-L(e)	L-Isoleucine
EX_indole(e)	Indole
EX_ins(e)	Inosine
EX_kdo2lipid4(e)	KDO(2)-lipid IV(A)
EX_lac-D(e)	D-lactate
EX_lac-L(e)	L-Lactate
EX_leu-L(e)	L-Leucine
EX_lipa(e)	KDO(2)-lipid (A)
EX_lipa_cold(e)	cold adapted KDO(2)-lipid (A)
EX_lys-L(e)	L-Lysine
EX_mal-L(e)	L-Malate
EX_meoh(e)	methanol
EX_orn(e)	Ornithine
EX_phe-L(e)	L-Phenylalanine
EX_pheme(e)	Protoheme
EX_pro-L(e)	L-Proline
EX_ptrc(e)	Putrescine
EX_pyr(e)	Pyruvate
EX_quin(e)	Quinate
EX_ser-L(e)	L-Serine
EX_succ(e)	Succinate
EX_thr-L(e)	L-Threonine
EX_thym(e)	Thymine
EX_thymd(e)	Thymidine
EX_trp-L(e)	L-Tryptophan
EX_tyr-L(e)	L-Tyrosine
EX_ura(e)	Uracil
EX_urea(e)	Urea
EX_uri(e)	Uridine
EX_val-L(e)	L-Valine
EX_xan(e)	Xanthine
EX_xtsn(e)	Xanthosine

## Sheet: Table 2
Valve	Targets..
PGM	EX_glyc3p(e)	EX_ade(e)	EX_12ppd-S(e)	EX_co2(e)	EX_hxan(e)	EX_xan(e)	EX_ins(e)	EX_enter(e)	EX_dha(e)	EX_5dglcn(e)	EX_thymd(e)
PDH	EX_ile-L(e)	EX_glcn(e)	EX_phe-L(e)	EX_pyr(e)	EX_mal-L(e)	EX_alltn(e)
EX_o2_e	EX_acald(e)	EX_hxa(e)	EX_lac-D(e)	EX_succ(e)	EX_etoh(e)
AKGDH	EX_ser-L(e)	EX_idon-L(e)	EX_leu-L(e)	EX_pheme(e)	EX_arg-L(e)
PGCD	EX_lac-L(e)	EX_enlipa(e)	EX_asn-L(e)	EX_glyald(e)
TPI	EX_g3pg(e)	EX_cit(e)
TKT2	EX_feenter(e)	EX_colipa(e)
RPI	EX_lipa(e)	EX_kdo2lipid4(e)
PGI	EX_tyr-L(e)	EX_3hpp(e)
HEX7	EX_glyc(e)	EX_uri(e)
G6PDH2r	EX_adn(e)	EX_anhgm(e)
TRPS2	EX_his-L(e)
TKT1	EX_xtsn(e)
TALA	EX_eca4colipa(e)
PYK	EX_meoh(e)
PPC	EX_acolipa(e)
MGSA	EX_g3pe(e)
HEX1	EX_lys-L(e)
GND	EX_glyc-R(e)
F6PA	EX_indole(e)
EDA	EX_trp-L(e)
DSERDHr	EX_acser(e)
DHAPT	EX_quin(e)

## Sheet: Table 3
Valve	Targets..
GAPD	EX_lac-L(e)	EX_glcn(e)	EX_idon-L(e)	EX_co2(e)	EX_anhgm(e)	EX_glyc(e)	EX_glyald(e)	EX_5dglcn(e)
CS	EX_acolipa(e)	EX_tyr-L(e)	EX_asn-L(e)	EX_12ppd-S(e)	EX_colipa(e)	EX_lys-L(e)	EX_lipa(e)	EX_kdo2lipid4(e)
PDH	EX_trp-L(e)	EX_ile-L(e)	EX_quin(e)	EX_cytd(e)	EX_ins(e)	EX_his-L(e)	EX_thymd(e)
EX_o2_e	EX_ac(e)	EX_hxa(e)	EX_lac-D(e)	EX_ala-L(e)	EX_val-L(e)	EX_etoh(e)
PGM	EX_ser-L(e)	EX_adn(e)	EX_cys-L(e)
DRPA	EX_xtsn(e)	EX_hxan(e)	EX_ura(e)
TKT2	EX_enter(e)	EX_thym(e)
NDPK1	EX_asp-L(e)	EX_alaala(e)
GND	EX_akg(e)	EX_leu-L(e)
XYLI2	EX_ade(e)
RPI	EX_pheme(e)
R15BPK	EX_ala-D(e)
PPM	EX_phe-L(e)
PPKr	EX_succ(e)
PPC	EX_eca4colipa(e)
PFL	EX_15dap(e)
MTHFC	EX_pro-L(e)
GLUDy	EX_dha(e)
FRD3	EX_12ppd-R(e)
FRD2	EX_mal-L(e)
ENO	EX_gua(e)
EDA	EX_feenter(e)
ATPS4rpp	EX_enlipa(e)

## Sheet: Table 4
target	valve
EX_12ppd-R(e)	FRD3
EX_12ppd-S(e)	CS
EX_15dap(e)	PFL
EX_5dglcn(e)	GAPD
EX_ac(e)	EX_o2_e
EX_acolipa(e)	CS
EX_ade(e)	XYLI2
EX_adn(e)	PGM
EX_akg(e)	GND
EX_ala-D(e)	R15BPK
EX_ala-L(e)	EX_o2_e
EX_alaala(e)	NDPK1
EX_anhgm(e)	GAPD
EX_asn-L(e)	CS
EX_asp-L(e)	NDPK1
EX_co2(e)	GAPD
EX_colipa(e)	CS
EX_cys-L(e)	PGM
EX_cytd(e)	PDH
EX_dha(e)	GLUDy
EX_eca4colipa(e)	PPC
EX_enlipa(e)	ATPS4rpp
EX_enter(e)	TKT2
EX_etoh(e)	EX_o2_e
EX_feenter(e)	EDA
EX_glcn(e)	GAPD
EX_glyald(e)	GAPD
EX_glyc(e)	GAPD
EX_gua(e)	ENO
EX_his-L(e)	PDH
EX_hxa(e)	EX_o2_e
EX_hxan(e)	DRPA
EX_idon-L(e)	GAPD
EX_ile-L(e)	PDH
EX_ins(e)	PDH
EX_kdo2lipid4(e)	CS
EX_lac-D(e)	EX_o2_e
EX_lac-L(e)	GAPD
EX_leu-L(e)	GND
EX_lipa(e)	CS
EX_lys-L(e)	CS
EX_mal-L(e)	FRD2
EX_phe-L(e)	PPM
EX_pheme(e)	RPI
EX_pro-L(e)	MTHFC
EX_quin(e)	PDH
EX_ser-L(e)	PGM
EX_succ(e)	PPKr
EX_thym(e)	TKT2
EX_thymd(e)	PDH
EX_trp-L(e)	PDH
EX_tyr-L(e)	CS
EX_ura(e)	DRPA
EX_val-L(e)	EX_o2_e
EX_xtsn(e)	DRPA

## Sheet: Table 5
target	valve 1	valve 2
EX_12ppd-R(e)	DRPA	FRD3
EX_12ppd-S(e)	CS	CYTBO3_4pp
EX_15dap(e)	HSDy	PDH
EX_5dglcn(e)	GAPD	TPI
EX_LalaDgluMdapDala(e)	NDPK1	PGCD
EX_ac(e)	EX_o2_e	ALCD2x
EX_acald(e)	SUCDi	TPI
EX_acolipa(e)	ACGK	CS
EX_acser(e)	CS	GND
EX_ade(e)	ENO	RPI
EX_adn(e)	ADPT	UMPK
EX_akg(e)	GLUDy	GND
EX_ala-D(e)	ASPTA	R15BPK
EX_ala-L(e)	EX_o2_e	TPI
EX_alaala(e)	ADK1	ASPTA
EX_alltn(e)	FTHFD	TRPAS2
EX_anhgm(e)	GAPD	RPI
EX_asn-L(e)	DRPA	ETHAAL
EX_asp-L(e)	ADK3	PDH
EX_cit(e)	ASAD	PDH
EX_co2(e)	EDA	GAPD
EX_colipa(e)	CS	CYTBO3_4pp
EX_cys-L(e)	DSERDHr	PGM
EX_cytd(e)	CS	PGCD
EX_dha(e)	GLUDy	GLUSy
EX_eca4colipa(e)	PGCD	PYK
EX_enlipa(e)	CS	CYTBO3_4pp
EX_enter(e)	HCYSMT	TKT2
EX_etoh(e)	EX_o2_e	ATPS4rpp
EX_feenter(e)	HEX7	PRPPS
EX_for(e)	FRD3	GLCDpp
EX_glcn(e)	GAPD	METAT
EX_glyald(e)	GAPD	METAT
EX_glyc(e)	GAPD	METAT
EX_gua(e)	ALLTAMH	PGM
EX_his-L(e)	AACTOOR	PGM
EX_hom-L(e)	G5SADs	PPM
EX_hxa(e)	EX_o2_e	PPC
EX_hxan(e)	AHCYSNS	PGM
EX_idon-L(e)	GAPD	HCYSMT
EX_ins(e)	PDH	UMPK
EX_kdo2lipid4(e)	CS	CYTBO3_4pp
EX_lac-D(e)	EX_o2_e	TPI
EX_lac-L(e)	DRPA	GAPD
EX_leu-L(e)	CYTBO3_4pp	TPI
EX_lipa(e)	EX_o2_e	CS
EX_lys-L(e)	HSDy	PPA
EX_mal-L(e)	HSDy	PPKr
EX_phe-L(e)	PRPPS	TKT2
EX_pheme(e)	ACGK	GLYAT
EX_pro-L(e)	ACGK	PGCD
EX_quin(e)	CS	DRPA
EX_ser-L(e)	PDH	RPI
EX_succ(e)	MGSA	PPKr
EX_thr-L(e)	G3PD2	PPM
EX_thym(e)	GK1	NDPK1
EX_thymd(e)	AHCYSNS	POX
EX_trp-L(e)	DRPA	PGCD
EX_tyr-L(e)	ACONTa	PDH
EX_ura(e)	ASAD	PDH
EX_uri(e)	PDH	PGCD
EX_val-L(e)	EX_o2_e	PPC
EX_xtsn(e)	DRPA	PGM

## Sheet: Table 6
target	valve 1	valve 2	valve 3
EX_12ppd-R(e)	ENO	RPI	SUCDi
EX_12ppd-S(e)	EDA	NADH17pp	RPI
EX_15dap(e)	CYTBO3_4pp	G3PD2	HSDy
EX_3hpp(e)	FRD3	NADH16pp	PDH
EX_4abut(e)	AKGDH	CYTBO3_4pp	G6PDH2r
EX_5dglcn(e)	GAPD	METAT	TPI
EX_LalaDgluMdapDala(e)	G3PD2	HSDy	NDPK1
EX_ac(e)	EX_o2_e	FLDR2	FRD2
EX_acolipa(e)	CS	CYTBO3_4pp	G6PDH2r
EX_acser(e)	CS	CYTBO3_4pp	PDH
EX_ade(e)	ADD	ADPT	UMPK
EX_adn(e)	AHCYSNS	PGCD	PPC
EX_akg(e)	AKGDH	G6PDH2r	PGCD
EX_ala-D(e)	ASPTA	G3PD2	PRPPS
EX_ala-L(e)	EX_o2_e	PFL	PPC
EX_alaala(e)	G3PD2	PGI	PPM
EX_alltn(e)	ETHAAL	FTHFD	TRPS2
EX_anhgm(e)	GAPD	MGSA	RPI
EX_asn-L(e)	AHCYSNS	DRPA	ETHAAL
EX_asp-L(e)	ACCOAC	CYTBD2pp	PPM
EX_cit(e)	ACGK	ACONTa	GND
EX_co2(e)	DRPA	FLDR2	GAPD
EX_colipa(e)	CS	CYTBO3_4pp	G5SADs
EX_cys-L(e)	CYSDS	DSERDHr	MTHFC
EX_cytd(e)	DRPA	FUM	METAT
EX_dha(e)	FLDR2	GLNS	PGM
EX_eca4colipa(e)	CS	CYTBO3_4pp	GND
EX_enlipa(e)	EX_o2_e	CS	RPI
EX_enter(e)	DRPA	METAT	PGI
EX_etoh(e)	EX_o2_e	ATPS4rpp	HEX7
EX_feenter(e)	EDA	HEX7	PPM
EX_for(e)	FRD3	GLUSy	ICL
EX_glcn(e)	GAPD	METAT	TPI
EX_glu-L(e)	AHCYSNS	ENO	GND
EX_glyald(e)	EDA	GAPD	METAT
EX_glyc(e)	DRPA	GAPD	METAT
EX_glyclt(e)	CYTBD2pp	FE3Ri	TRDR
EX_gua(e)	AHCYSNS	MGSA	PFL
EX_his-L(e)	ACONTa	GAPD	HCYSMT
EX_hom-L(e)	FRD2	HSK	NDPK1
EX_hxa(e)	EX_o2_e	PFL	PPC
EX_hxan(e)	ENO	ETHAAL	MGSA
EX_idon-L(e)	GAPD	HCYSMT	TPI
EX_ile-L(e)	PDH	PFL	PPM
EX_ins(e)	ENO	ETHAAL	GLCDpp
EX_kdo2lipid4(e)	CS	CYTBO3_4pp	FUM
EX_lac-D(e)	EX_o2_e	PPC	RPI
EX_lac-L(e)	GAPD	HCYSMT	L_LACD3
EX_leu-L(e)	CS	PFL	PYK
EX_lipa(e)	AACPS7	CS	G6PDH2r
EX_lys-L(e)	HSDy	PDH	PPA
EX_mal-L(e)	HSK	PPA	PPM
EX_phe-L(e)	AHCYSNS	EDA	PGI
EX_pheme(e)	ACGK	GND	ICL
EX_pro-L(e)	ACGK	NDPK2	SUCOAS
EX_quin(e)	AHCYSNS	DRPA	GLYCL
EX_ser-L(e)	ENO	ETHAAL	RPI
EX_succ(e)	CYTBD2pp	RPI	SUCDi
EX_thym(e)	GK1	HEX7	RPE
EX_thymd(e)	METAT	PDH	PFL
EX_trp-L(e)	LDH_D	PDH	PGCD
EX_tyr-L(e)	ASAD	DRPA	HCYSMT
EX_ura(e)	ADK3	G6PDH2r	PDH
EX_uri(e)	GLYCL	HCYSMT	PFL
EX_val-L(e)	EX_o2_e	PFL	PPC
EX_xan(e)	IDOND	NDPK1	PGM
EX_xtsn(e)	ALLTAMH	ENO	GLCDpp

## Sheet: Table 7
target	valve 1
EX_12ppd-S(e)	PGM
EX_3hpp(e)	PGI
EX_5dglcn(e)	PGM
EX_acald(e)	EX_o2_e
EX_acolipa(e)	PPC
EX_acser(e)	DSERDHr
EX_ade(e)	PGM
EX_adn(e)	G6PDH2r
EX_alltn(e)	PDH
EX_anhgm(e)	G6PDH2r
EX_arg-L(e)	AKGDH
EX_asn-L(e)	PGCD
EX_cit(e)	TPI
EX_co2(e)	PGM
EX_colipa(e)	TKT2
EX_dha(e)	PGM
EX_eca4colipa(e)	TALA
EX_enlipa(e)	PGCD
EX_enter(e)	PGM
EX_etoh(e)	EX_o2_e
EX_feenter(e)	TKT2
EX_g3pe(e)	MGSA
EX_g3pg(e)	TPI
EX_glcn(e)	PDH
EX_glyald(e)	PGCD
EX_glyc(e)	HEX7
EX_glyc-R(e)	GND
EX_glyc3p(e)	PGM
EX_his-L(e)	TRPS2
EX_hxa(e)	EX_o2_e
EX_hxan(e)	PGM
EX_idon-L(e)	AKGDH
EX_ile-L(e)	PDH
EX_indole(e)	F6PA
EX_ins(e)	PGM
EX_kdo2lipid4(e)	RPI
EX_lac-D(e)	EX_o2_e
EX_lac-L(e)	PGCD
EX_leu-L(e)	AKGDH
EX_lipa(e)	RPI
EX_lys-L(e)	HEX1
EX_mal-L(e)	PDH
EX_meoh(e)	PYK
EX_phe-L(e)	PDH
EX_pheme(e)	AKGDH
EX_pyr(e)	PDH
EX_quin(e)	DHAPT
EX_ser-L(e)	AKGDH
EX_succ(e)	EX_o2_e
EX_thymd(e)	PGM
EX_trp-L(e)	EDA
EX_tyr-L(e)	PGI
EX_uri(e)	HEX7
EX_xan(e)	PGM
EX_xtsn(e)	TKT1

## Sheet: Table 8
target	valve 1	valve 2
EX_12ppd-R(e)	CYTBD2pp	NADH16pp
EX_12ppd-S(e)	CYTBO3_4pp	TPI
EX_15dap(e)	ABTA	DRPA
EX_3hpp(e)	PGI	TKT1
EX_4abut(e)	ATPS4rpp	HEX1
EX_5dglcn(e)	PGCD	PGM
EX_ac(e)	GND	PGM
EX_acald(e)	EX_o2_e	ACKr
EX_acolipa(e)	PGCD	PPC
EX_acser(e)	DSERDHr	ETHAAL
EX_ade(e)	DSERDHr	PDH
EX_adn(e)	ALDD2y	G6PDH2r
EX_akg(e)	ATPS4rpp	GND
EX_ala-L(e)	ATPS4rpp	PDH
EX_alltn(e)	PDH	SUCOAS
EX_anhgm(e)	G6PDH2r	PPC
EX_asn-L(e)	ETHAAL	PDH
EX_asp-L(e)	DRPA	GLYCL
EX_cit(e)	CYTBO3_4pp	G6PDH2r
EX_co2(e)	ATPS4rpp	PDH
EX_colipa(e)	AKGDH	EDA
EX_cytd(e)	G6PDH2r	MOX
EX_dha(e)	PGCD	PGM
EX_eca4colipa(e)	DHAPT	G6PDH2r
EX_enlipa(e)	AST	PGCD
EX_enter(e)	GND	PGM
EX_etha(e)	DRPA	PGM
EX_etoh(e)	EX_o2_e	ATPS4rpp
EX_feenter(e)	PGM	THD2pp
EX_g3pe(e)	HCYSMT	TPI
EX_g3pg(e)	MGSA	PGCD
EX_glcn(e)	G6PDH2r	PDH
EX_glu-L(e)	ATPS4rpp	HEX1
EX_glyald(e)	MGSA	PGCD
EX_glyc-R(e)	PGCD	PGI
EX_glyc3p(e)	RPE	TPI
EX_gthrd(e)	ADPT	PGM
EX_gua(e)	G6PDH2r	TRPAS2
EX_his-L(e)	PGM	TPI
EX_hxa(e)	EX_o2_e	ABTA
EX_hxan(e)	ALLTAMH	DSERDHr
EX_idon-L(e)	CYSDS	SUCOAS
EX_ile-L(e)	ALLTAMH	PDH
EX_indole(e)	DRPA	TALA
EX_ins(e)	TPI	TRPS2
EX_kdo2lipid4(e)	NADH16pp	SUCDi
EX_lac-D(e)	EX_o2_e	ATPS4rpp
EX_lac-L(e)	ABTA	PGI
EX_leu-L(e)	GND	PDH
EX_lipa(e)	PGCD	RPI
EX_lys-L(e)	AKGDH	PGCD
EX_mal-L(e)	DRPA	PDH
EX_meoh(e)	ACGAMK	PYK
EX_phe-L(e)	ABTA	TKT2
EX_pheme(e)	ICL	PGI
EX_pro-L(e)	AKGDH	PDH
EX_pyr(e)	ATPS4rpp	DRPA
EX_quin(e)	G6PDH2r	GLYCL
EX_ser-L(e)	ETHAAL	PDH
EX_succ(e)	EX_o2_e	RPE
EX_thymd(e)	AKGDH	PFL
EX_trp-L(e)	PGI	PGM
EX_tyr-L(e)	PGI	TKT2
EX_uri(e)	EDA	TKT1
EX_val-L(e)	PDH	PFK
EX_xan(e)	CYSDS	SERD_L
EX_xtsn(e)	ACGAMK	MGSA

## Sheet: Table 9
target	valve 1	valve 2	valve 3
EX_12ppd-S(e)	CYTBO3_4pp	L_LACD3	TPI
EX_15dap(e)	DRPA	G6PDH2r	PDH
EX_3hpp(e)	HEX7	NTD6	PGI
EX_4abut(e)	ATPS4rpp	POX	SUCOAS
EX_5dglcn(e)	DRPA	PGCD	PGM
EX_ac(e)	AKGDH	G6PDH2r	PGCD
EX_acald(e)	EX_o2_e	MGSA	OBTFL
EX_acolipa(e)	EDA	PGCD	PGI
EX_acser(e)	HCYSMT	PGM	SERD_L
EX_ade(e)	DSERDHr	G6PDH2r	PUNP1
EX_adn(e)	ALLTAMH	G6PDH2r	MGSA
EX_agm(e)	ACKr	PGCD	TKT1
EX_akg(e)	ATPS4rpp	GND	ICL
EX_ala-L(e)	ATPS4rpp	MGSA	PFL
EX_alltn(e)	G6PDH2r	SUCDi	TRPAS2
EX_anhgm(e)	G6PDH2r	ICL	PGCD
EX_asn-L(e)	AKGDH	F6PP	PGCD
EX_asp-L(e)	AKGDH	CYTBO3_4pp	FUM
EX_cit(e)	AKGDH	ATPS4rpp	GND
EX_co2(e)	CYTBO3_4pp	DRPA	PGCD
EX_colipa(e)	ABTA	DHAPT	DRPA
EX_dha(e)	PGCD	PGM	TALA
EX_eca4colipa(e)	EDA	G6PDH2r	PFK
EX_enlipa(e)	AKGDH	GND	PGCD
EX_enter(e)	ETHAAL	PDH	TKT2
EX_etoh(e)	EX_o2_e	ATPS4rpp	PFL
EX_feenter(e)	DRPA	THD2pp	TKT2
EX_g3pe(e)	MGSA	PGI	TPI
EX_g3pg(e)	HCYSMT	MGSA	PGCD
EX_glcn(e)	PDH	PFK	PFL
EX_glu-L(e)	CYTBO3_4pp	ICL	TKT2
EX_glyald(e)	GLYCDx	PGCD	PGM
EX_glyc-R(e)	GLYCK	GND	PGM
EX_glyc3p(e)	DRPA	EDA	GND
EX_glyclt(e)	G6PDH2r	HCYSMT	PGCD
EX_gua(e)	DSERDHr	G6PDH2r	RPE
EX_his-L(e)	ALLTAMH	DSERDHr	ETHAAL
EX_hxa(e)	EX_o2_e	G6PDH2r	PPC
EX_hxan(e)	DSERDHr	PGM	TPI
EX_idon-L(e)	CYTBD2pp	GND	NADH16pp
EX_indole(e)	EDA	F6PA	TALA
EX_ins(e)	AACTOOR	ETHAAL	TRPAS2
EX_kdo2lipid4(e)	ABTA	ACGAMK	CYTBO3_4pp
EX_lac-D(e)	EX_o2_e	ALCD2x	PPC
EX_lac-L(e)	DRPA	FBP	PGCD
EX_leu-L(e)	GND	PGCD	PGM
EX_lipa(e)	ABTA	CYTBO3_4pp	POX
EX_mal-L(e)	AKGDH	G6PDH2r	PGCD
EX_meoh(e)	ACGAMK	PGI	TPI
EX_phe-L(e)	MGSA	PDH	TKT2
EX_pheme(e)	ACKr	GND	ICL
EX_pro-L(e)	FESD1s	GLYCL	PDH
EX_pyr(e)	ATPS4rpp	MGSA	PDH
EX_quin(e)	GND	PDH	PFL
EX_ser-L(e)	ETHAAL	GLYCL	PDH
EX_succ(e)	EX_o2_e	FE3Ri	THRAi
EX_trp-L(e)	CYTBO3_4pp	PGI	PGM
EX_tyr-L(e)	HCYSMT	PGI	XYLI2
EX_uri(e)	EDA	MGSA	NTD6
EX_val-L(e)	ATPS4rpp	GND	PDH
EX_xan(e)	PGI	TKT2	XPPT
EX_xtsn(e)	ADPT	DURIPP	TKT2
