# Supplementary material for: MoVE identifies metabolic valves to switch between phenotypic states
Source: Nat Commun. 2018 Dec 14;9:5332. doi: 10.1038/s41467-018-07719-4 (PMC6294006; doi:10.1038/s41467-018-07719-4)
Supplement: Supplementary file 6 — Supplementary Data 2 [file 41467_2018_7719_MOESM6_ESM.xlsx]

## Sheet: TOC
Table 1	Fully decoupled strategies using optimal single valve
Table 2	Fully decoupled strategies using optimal double valves
Table 3	Fully decoupled strategies using optimal triple valves
Table 4	Partially decoupled strategies using optimal single valve
Table 5	Partially decoupled strategies using optimal double valves
Table 6	Partially decoupled strategies using optimal triple valves
Table 7	Fully decoupled strategies using EX_o2(e) as a single valve
Table 8	Fully decoupled strategies using PGM as a single valve
Table 9	Fully decoupled strategies using PDH as a single valve
Table 10	Fully decoupled strategies using CS as a single valve
Table 11	Fully decoupled strategies using GAPD as a single valve
Table 12	Partially decoupled strategies using PDH as a single valve
Table 13	Partially decoupled strategies using PGM as a single valve
Table 14	Partially decoupled strategies using PGCD as a single valve
Table 15	Partially decoupled strategies using EX_o2(e) as a single valve
Table 16	Partially decoupled strategies using AKGDH as a single valve
Table 17	Partially decoupled strategies using optimal single valve in S. cerevisiae

## Sheet: Table 1
EX_12ppd-R(e)	Solution	1
	Errors
	Knockouts	ACKr	ALCD2x	CYTBD2pp	DHAPT	EDA	FDH4pp	FRD2	G3PD5	GLUDy	GLYCTO2	LDH_D	MDH	MDH2	MOX	NADH16pp	NADH5	NADPHQR2	PFL	POX	PYK
	Valves	FRD3
EX_12ppd-S(e)	Solution	1
	Errors
	Knockouts	ACALD	ACKr	ATHRDHr	DRPA	FACOAE60	GLCDpp	GLUDy	GLYCL	GLYOX	GLYOX3	GND	HEX1	LCADi	LDH_D	NACODA	PGI	POX	PPCK	PPS	TPI
	Valves	CS
EX_15dap(e)	Solution	1
	Errors
	Knockouts	AACTOOR	DRPA	ETHAAL	F6PA	FBP	FRD2	FRD3	GLYCL	HCYSMT	LDH_D	MGSA	NADH16pp	OBTFL	PDH	POX	TALA
	Valves	PFL
EX_3hpp(e)	Solution	0
	Errors	4
EX_4abut(e)	Solution	0
	Errors	4
EX_5dglcn(e)	Solution	1
	Errors
	Knockouts	HCYSMT	TPI
	Valves	GAPD
EX_LalaDgluMdap(e)	Solution	0
	Errors	4
EX_LalaDgluMdapDala(e)	Solution	0
	Errors	4
EX_ac(e)	Solution	1
	Errors
	Knockouts	ALCD2x	FRD2	FRD3	LDH_D	POR5
	Valves	EX_o2_e
EX_acald(e)	Solution	0
	Errors	4
EX_acolipa(e)	Solution	1
	Errors
	Knockouts	ACACT6r	ACALD	ACKr	ALDD2y	ATHRDHr	FACOAE60	GND	LDH_D	NACODA	PGCD	POX	PPKr	THD2pp
	Valves	CS
EX_acser(e)	Solution	0
	Errors	4
EX_ade(e)	Solution	1
	Errors
	Knockouts	ADD	ADPT	DURIPP	EDA	PGI	PUNP1	PUNP4	PUNP6	RPE
	Valves	XYLI2
EX_adn(e)	Solution	1
	Errors
	Knockouts	ALLTAMH	CYSDS	DSERDHr	ETHAAL	FTHFD	GARFT	HCYSMT	PPS	SERD_L	SUCDi	TPI	TRPS2
	Valves	PGM
EX_agm(e)	Solution	0
	Errors	4
EX_akg(e)	Solution	1
	Errors
	Knockouts	ABTA	ACKr	AKGDH	ALDD2x	ALDD2y	CITL	EDA	F6PA	FBA	FBA3	HXCT	ICL	P5CD	PGCD	POX
	Valves	GND
EX_ala-D(e)	Solution	1
	Errors
	Knockouts	ADK1	ASPT	ATHRDHr	CYTBD2pp	DAAD	FADRx2	FLVR	FMNRx2	FRD2	FRD3	G3PD5	GGGABADr	GLCDpp	GLYCDx	GLYCLTDy	HEX1	HPYRI	ICL	IDOND	MCITD	MOX	NADPHQR2	NADTRHD	NDPK1	P5CD	PGI	POR5	PROD2	PYAM5PO	THRAi	THRD	XYLI2
	Valves	R15BPK
EX_ala-L(e)	Solution	1
	Errors
	Knockouts	ALCD2x	LDH_D	MGSA	PFL	PPC	TALA
	Valves	EX_o2_e
EX_alaala(e)	Solution	1
	Errors
	Knockouts	ABTA	ADK1	ASPT	ATHRDHr	DAAD	F6PA	FADRx2	FLDR2	FLVR	FMNRx2	FRD3	G3PD5	G3PD6	GLCDpp	GLYCLTDy	HEX1	HEX7	HPYRRy	ICL	IDOND	MCITD	MDH	NADPHQR2	NADPHQR3	NADTRHD	P5CD	PGI	PROD2	PYAM5PO	R15BPK	THRAi	THRD
	Valves	NDPK1
EX_alltn(e)	Solution	0
	Errors	4
EX_anhgm(e)	Solution	1
	Errors
	Knockouts	F6PP	HCYSMT	MGSA	PDH	PGI	TKT1
	Valves	GAPD
EX_arg-L(e)	Solution	0
	Errors	4
EX_asn-L(e)	Solution	1
	Errors
	Knockouts	ACGAMK	ACKr	ALCD2x	ALDD2x	ALDD2y	AST	G6PDH2r	HCYSMT	HXCT	LDH_D	MDH	MGSA	NACODA	PGCD	POX
	Valves	CS
EX_asp-L(e)	Solution	1
	Errors
	Knockouts	ADK1	ASPT	ATHRDHr	CYTBD2pp	F6PA	FRD2	FRD3	G3PD5	GLCDpp	GLUDy	GLYCL	GLYCLTDy	GLYOX	GLYOX3	HPYRRy	IDOND	LDH_D	NADPHQR2	NADTRHD	P5CD	PDH	PFL	POX	PPM	PYAM5PO
	Valves	NDPK1
EX_cgly(e)	Solution	0
	Errors	4
EX_cit(e)	Solution	0
	Errors	4
EX_co2(e)	Solution	1
	Errors
	Knockouts	DRPA	EDA	FLDR2	FUM	HCYSMT	MGSA
	Valves	GAPD
EX_colipa(e)	Solution	1
	Errors
	Knockouts	ACALD	ACGAMK	ACKr	GLUDy	GLYAT	GND	HXCT	LDH_D	NACODA	PGCD	POX	TPI
	Valves	CS
EX_cys-L(e)	Solution	1
	Errors
	Knockouts	CYSDS	DSERDHr	ETHAAL	HCYSMT	MTHFC	SERD_L	TPI	TRPAS2
	Valves	PGM
EX_cytd(e)	Solution	1
	Errors
	Knockouts	ASPT	DRPA	ETHAAL	F6PP	FUM	GLYCL	GLYOX	GLYOX3	HCYSMT	LDH_D	PFL	PGI	POX
	Valves	PDH
EX_dha(e)	Solution	1
	Errors
	Knockouts	CYTBD2pp	DRPA	FBA3	G3PD5	GLCDpp	GLUSy	GLYAT	GLYCLTDy	HPYRRy	IDOND	LDH_D	NADPHQR2	NADTRHD	P5CD	PDH	PFK	PFL	POX	SUCDi
	Valves	GLUDy
EX_eca4colipa(e)	Solution	1
	Errors
	Knockouts	ACGAMK	DHAPT	DRPA	G6PDH2r	HCYSMT	MGSA	PGCD	PYK
	Valves	PPC
EX_enlipa(e)	Solution	1
	Errors
	Knockouts	3HAD140	ABTA	ACACT5r	ACALD	ACKr	AKGDH	CITL	GLUDy	GLYAT	HXCT	ICL	LDH_D	POX
	Valves	ATPS4rpp
EX_enter(e)	Solution	1
	Errors
	Knockouts	DRPA	EDA	HCYSMT	HEX7	PGI
	Valves	TKT2
EX_etha(e)	Solution	0
	Errors	4
EX_etoh(e)	Solution	1
	Errors
	Knockouts	HEX1	LDH_D	PFL	PGI	PPS	XYLI2
	Valves	EX_o2_e
EX_feenter(e)	Solution	1
	Errors
	Knockouts	DRPA	HCYSMT	HEX7	PGI	TKT2
	Valves	EDA
EX_for(e)	Solution	0
	Errors	4
EX_g3pe(e)	Solution	0
	Errors	4
EX_g3pg(e)	Solution	0
	Errors	4
EX_glcn(e)	Solution	1
	Errors
	Knockouts	HCYSMT	TPI
	Valves	GAPD
EX_glu-L(e)	Solution	0
	Errors	4
EX_gly(e)	Solution	0
	Errors	4
EX_glyald(e)	Solution	1
	Errors
	Knockouts	DRPA	EDA	G6PDH2r	HCYSMT	MGSA
	Valves	GAPD
EX_glyc(e)	Solution	1
	Errors
	Knockouts	DRPA	EDA	FBP	GLYCDx	HCYSMT	MGSA	TALA
	Valves	GAPD
EX_glyc-R(e)	Solution	0
	Errors	4
EX_glyc3p(e)	Solution	0
	Errors	4
EX_glyclt(e)	Solution	0
	Errors	4
EX_gthrd(e)	Solution	0
	Errors	4
EX_gua(e)	Solution	1
	Errors
	Knockouts	ALLTAMH	CYSDS	DRPA	DSERDHr	EDA	ETHAAL	FTHFD	GLYAT	HCYSMT	MGSA	PGI	SERD_L	TRPAS2	XYLI2
	Valves	ENO
EX_his-L(e)	Solution	1
	Errors
	Knockouts	ACALD	ALCD2x	ALDD2x	ALDD2y	CBMKr	CYTBO3_4pp	FTHFD	HCYSMT	LDH_D	PFL	POX	RPE	THRD
	Valves	PDH
EX_hom-L(e)	Solution	0
	Errors	4
EX_hxa(e)	Solution	1
	Errors
	Knockouts	ALCD2x	LDH_D	PFL	POR5	PPC
	Valves	EX_o2_e
EX_hxan(e)	Solution	1
	Errors
	Knockouts	ALLTAMH	ETHAAL	FTHFD	G6PDH2r	HCYSMT	LDH_D	MGSA	PDH	PFL	POX	PPC
	Valves	DRPA
EX_idon-L(e)	Solution	1
	Errors
	Knockouts	HCYSMT	TPI
	Valves	GAPD
EX_ile-L(e)	Solution	1
	Errors
	Knockouts	ACALD	ALDD2x	ASPT	CYTBD2pp	DHAPT	DRPA	FBA	FBA3	FTHFD	G3PD5	GLCDpp	GLYAT	GLYCLTDy	HPYRRy	IDOND	IMPD	MDH	NADPHQR2	NADTRHD	OXAMTC	P5CD	PFL	PGCD	POX	PYAM5PO	SUCDi	THRD
	Valves	PDH
EX_indole(e)	Solution	0
	Errors	4
EX_ins(e)	Solution	1
	Errors
	Knockouts	ACGAMK	ALLTAMH	DRPA	ETHAAL	FTHFD	G6PDH2r	HCYSMT	LDH_D	MGSA	PFL	POX	PPC
	Valves	PDH
EX_kdo2lipid4(e)	Solution	1
	Errors
	Knockouts	ACGAMK	ACKr	ALCD2x	ALDD2x	ALDD2y	AST	FACOAE60	HCYSMT	LDH_D	MGSA	NACODA	PGCD	POX	PPC	TKT1
	Valves	CS
EX_lac-D(e)	Solution	1
	Errors
	Knockouts	ALCD2x	HEX1	HEX7	PFL	PGI	PPS
	Valves	EX_o2_e
EX_lac-L(e)	Solution	1
	Errors
	Knockouts	DRPA	EDA	G6PDH2r	GLYOX	GLYOX3	HCYSMT	L_LACD2	L_LACD3
	Valves	GAPD
EX_leu-L(e)	Solution	1
	Errors
	Knockouts	ABTA	ACKr	AKGDH	ALDD2x	ALDD2y	CITL	EDA	FACOAE60	GHMT2r	GLYOX	GLYOX3	ICL	PDH	PFL	POX	PPKr	PPM	TPI
	Valves	GND
EX_lipa(e)	Solution	1
	Errors
	Knockouts	ACACT1r	ACGAMK	ACKr	ALCD2x	ALDD2x	ALDD2y	GND	HXCT	LDH_D	P5CD	PGCD	PGI	POX
	Valves	CS
EX_lys-L(e)	Solution	1
	Errors
	Knockouts	ACGAMK	ACKr	ALCD2x	ALDD2x	ALDD2y	AST	FACOAE60	FBP	FRD2	FRD3	GLYCDx	HCYSMT	LDH_D	ME2	MGSA	NACODA	PGCD	POX	TALA	THD2pp
	Valves	CS
EX_mal-L(e)	Solution	1
	Errors
	Knockouts	ALCD2x	ALDD2y	CYTBD2pp	EDA	FADRx	FLVRx	FMNRx	FRD3	G6PDH2r	GLYCLTDx	HCYSMT	LDH_D	MDH2	ME2	MGSA	MOX	NADH16pp	NADH5	THD2pp
	Valves	FRD2
EX_meoh(e)	Solution	0
	Errors	4
EX_orn(e)	Solution	0
	Errors	4
EX_phe-L(e)	Solution	1
	Errors
	Knockouts	EDA	PGI	PRPPS	TKT2	XYLI2
	Valves	PPM
EX_pheme(e)	Solution	1
	Errors
	Knockouts	ABTA	ACALD	ACGAMK	ACKr	AKGDH	ALDD2y	CITL	HXCT	ICL	LDH_D	MDH	MTHFC	POX	THD2pp	TPI
	Valves	RPI
EX_pro-L(e)	Solution	1
	Errors
	Knockouts	ABTA	ACALD	ACGAMK	ACKr	AKGDH	AST	CITL	CYSDS	GLYAT	GND	HXCT	ICL	LDH_D	NACODA	PGI	POX
	Valves	MTHFC
EX_ptrc(e)	Solution	0
	Errors	4
EX_pyr(e)	Solution	0
	Errors	4
EX_quin(e)	Solution	1
	Errors
	Knockouts	CYTK1	DRPA	GLYCL	LDH_D	PFL	POX	PPKr	RPE
	Valves	PDH
EX_ser-L(e)	Solution	1
	Errors
	Knockouts	CYSDS	DRPA	DSERDHr	ETHAAL	G6PDH2r	GLCDpp	HCYSMT	MGSA	MTHFC	SERD_L	TRPAS2
	Valves	PGM
EX_succ(e)	Solution	1
	Errors
	Knockouts	F6PP	GLYCL	LDH_D	MGSA	PDH	PFL	PGI	POX	PPA	PPM
	Valves	PPKr
EX_thr-L(e)	Solution	0
	Errors	4
EX_thym(e)	Solution	1
	Errors
	Knockouts	DURIPP	EDA	HCYSMT	HEX7	PGI	PUNP2	PUNP4	PUNP6
	Valves	TKT2
EX_thymd(e)	Solution	1
	Errors
	Knockouts	DRPA	HCYSMT	HEX1	HEX7	LDH_D	PFL	POX	PPS	TKT1
	Valves	PDH
EX_trp-L(e)	Solution	1
	Errors
	Knockouts	DRPA	HCYSMT	LDH_D	MGSA	PFL	PGCD	POX	PPC	RPE
	Valves	PDH
EX_tyr-L(e)	Solution	1
	Errors
	Knockouts	ACKr	ALCD2x	ALDD2x	ALDD2y	HXCT	LDH_D	P5CD	PGCD	POX	PPKr	RPE
	Valves	CS
EX_ura(e)	Solution	1
	Errors
	Knockouts	ETHAAL	G6PDH2r	GLYCL	HCYSMT	LDH_D	MDH	MGSA	PDH	PFL	POX
	Valves	DRPA
EX_urea(e)	Solution	0
	Errors	4
EX_uri(e)	Solution	0
	Errors	4
EX_val-L(e)	Solution	1
	Errors
	Knockouts	ALCD2x	LDH_D	PFL	PGI	PPC	PYK
	Valves	EX_o2_e
EX_xan(e)	Solution	0
	Errors	4
EX_xtsn(e)	Solution	1
	Errors
	Knockouts	ABTA	AKGDH	ALLTAMH	FTHFD	HCYSMT	LDH_D	PDH	PFL	POX	TKT2	TPI
	Valves	DRPA

## Sheet: Table 2
EX_12ppd-R(e)	Solution	1
	Errors
	Knockouts	ACALD	ACKr	CITL	CYTBD2pp	FACOAE60	FRD2	G3PD5	GLUDy	GLYAT	GLYCTO2	LDH_D	MDH	MDH2	MOX	NADH16pp	NADH5	NADPHQR2	PFL	POX
	Valves	DRPA	FRD3
EX_12ppd-S(e)	Solution	1
	Errors
	Knockouts	ACKr	ALCD2x	ALDD2x	ALDD2y	CYTBDpp	FACOAE60	GLYCL	GLYOX	GLYOX3	GND	HEX1	LCADi	LDH_D	P5CD	PGI	PPS	TPI
	Valves	CS	CYTBO3_4pp
EX_15dap(e)	Solution	1
	Errors
	Knockouts	ACGAMK	DRPA	FBP	FRD2	FRD3	GLYCDx	HCYSMT	LDH_D	MGSA	PFL	PGCD	POX	TALA
	Valves	HSDy	PDH
EX_3hpp(e)	Solution	0
	Errors	4
EX_4abut(e)	Solution	0
	Errors	4
EX_5dglcn(e)	Solution	1
	Errors
	Knockouts	HCYSMT
	Valves	GAPD	TPI
EX_LalaDgluMdap(e)	Solution	0
	Errors	4
EX_LalaDgluMdapDala(e)	Solution	1
	Errors
	Knockouts	ADK1	ASPT	ATHRDHr	CYTBD2pp	DAAD	EDA	FADRx2	FLDR2	FLVR	FMNRx2	G3PD5	GLCDpp	GLYCDx	GLYCLTDy	HPYRRy	IDOND	MDH	MGSA	NADPHQR2	NADTRHD	OBTFL	P5CD	PGI	PPM	PROD2	PYAM5PO	SUCDi	THRAi	THRD	XYLI2
	Valves	NDPK1	PGCD
EX_ac(e)	Solution	1
	Errors
	Knockouts	FLDR2	FRD2	FRD3	LDH_D
	Valves	EX_o2_e	ALCD2x
EX_acald(e)	Solution	1
	Errors
	Knockouts	ALCD2x	ALDD2y	CYTBD2pp	FADRx	GLYCTO2	GND	LDH_D	MDH	NADH16pp	NADH5	PFL	POX	THD2pp
	Valves	SUCDi	TPI
EX_acolipa(e)	Solution	1
	Errors
	Knockouts	ACGAMK	ACKr	ALCD2x	ALDD2x	ALDD2y	GND	HXCT	LDH_D	PGCD	POX	TPI
	Valves	ACGK	CS
EX_acser(e)	Solution	1
	Errors
	Knockouts	ACKr	ALDD2x	ALDD2y	GHMT2r	GLUDy	HEX7	HXCT	LDH_D	P5CD	PDH	PFL	PGI	POX
	Valves	CS	GND
EX_ade(e)	Solution	1
	Errors
	Knockouts	ALLTAMH	CYSDS	DSERDHr	EDA	ETHAAL	FTHFD	MGSA	SERD_L	TRPAS2
	Valves	ENO	RPI
EX_adn(e)	Solution	1
	Errors
	Knockouts	ADA	ADD	ADNK1	EDA	PGI	PUNP4	PUNP6	TKT2	XYLI2
	Valves	ADPT	UMPK
EX_agm(e)	Solution	0
	Errors	4
EX_akg(e)	Solution	1
	Errors
	Knockouts	ABTA	ACALD	AKGDH	ALDD2x	GLUSy	HPYRRy	IDOND	LDH_D	NADTRHD	PDH	PFL	POR5	POX
	Valves	GLUDy	GND
EX_ala-D(e)	Solution	1
	Errors
	Knockouts	ADK1	ATHRDHr	DAAD	F6PA	FADRx2	FLVR	FMNRx2	FRD3	G3PD5	G3PD6	GLCDpp	GLYCLTDy	GTHPi	HEX1	HPYRRy	ICL	IDOND	NADPHQR2	NADPHQR3	NADTRHD	NDPK1	P5CD	PGI	POR5	PROD2	PYAM5PO	TRDR	XYLI2
	Valves	ASPTA	R15BPK
EX_ala-L(e)	Solution	1
	Errors
	Knockouts	ALCD2x	DRPA	LDH_D	PFL	PPC
	Valves	EX_o2_e	TPI
EX_alaala(e)	Solution	1
	Errors
	Knockouts	DAAD	FADRx2	FLDR2	FLVR	FMNRx2	FRD3	G3PD5	G3PD6	GLCDpp	GLYAT	GLYCDx	GLYCLTDy	HEX1	HPYRRy	ICL	IDOND	MDH	NADPHQR2	NADPHQR3	NADTRHD	NDPK1	ORNDC	P5CD	PGI	PROD2	PRPPS	PYAM5PO	XYLI2
	Valves	ADK1	ASPTA
EX_alltn(e)	Solution	1
	Errors
	Knockouts	ALLTAMH	CYSDS	DRPA	DSERDHr	EDA	ENO	ETHAAL	FBP	GARFT	GLYCDx	HCYSMT	MGSA	SERD_L	TALA
	Valves	FTHFD	TRPAS2
EX_anhgm(e)	Solution	1
	Errors
	Knockouts	F6PP	MGSA	PGI
	Valves	GAPD	RPI
EX_arg-L(e)	Solution	0
	Errors	4
EX_asn-L(e)	Solution	1
	Errors
	Knockouts	G6PDH2r	GLYCL	HCYSMT	LDH_D	MDH	MGSA	PDH	PFL	POX
	Valves	DRPA	ETHAAL
EX_asp-L(e)	Solution	1
	Errors
	Knockouts	AACTOOR	ADK1	ASPT	ATHRDHr	CYTBD2pp	F6PA	FRD2	FRD3	G3PD5	GLCDpp	GLUDy	GLYCLTDy	HPYRRy	IDOND	LDH_D	MGSA	MTHFC	NADPHQR2	NADTRHD	P5CD	PFL	POX	PPM	PYAM5PO
	Valves	ADK3	PDH
EX_cgly(e)	Solution	0
	Errors	4
EX_cit(e)	Solution	1
	Errors
	Knockouts	ABTA	ACKr	ADD	AKGDH	ALDD2x	ASPT	AST	ATHRDHr	CITL	CYTBD2pp	DADA	F6PA	FACOAE60	FBA3	FDH4pp	G3PD5	GLCDpp	GLYCLTDy	HEX1	HEX7	HPYRI	IDOND	LDH_D	MALS	NADPHQR2	NADTRHD	P5CD	PFK	PGCD	POX	PUNP1	PYAM5PO	SUCDi
	Valves	ASAD	PDH
EX_co2(e)	Solution	1
	Errors
	Knockouts	DRPA	HCYSMT	MGSA	OBTFL	POR5
	Valves	EDA	GAPD
EX_colipa(e)	Solution	1
	Errors
	Knockouts	ACKr	ALCD2x	ALDD2x	ALDD2y	CYTBDpp	FACOAE60	LDH_D	NADH17pp	P5CD	PGCD	TKT1
	Valves	CS	CYTBO3_4pp
EX_cys-L(e)	Solution	1
	Errors
	Knockouts	CYSDS	ETHAAL	HCYSMT	MTHFC	SERD_L	TPI	TRPAS2
	Valves	DSERDHr	PGM
EX_cytd(e)	Solution	1
	Errors
	Knockouts	ACGAMK	ACKr	ALCD2x	ALDD2x	ALDD2y	ASPT	AST	F6PP	FUM	GLYOX	GLYOX3	HCYSMT	HXCT	LDH_D	P5CD	PGI	POX
	Valves	CS	PGCD
EX_dha(e)	Solution	1
	Errors
	Knockouts	CYTBD2pp	DRPA	FBA3	G3PD5	GLCDpp	GLYAT	GLYCLTDy	HPYRI	IDOND	LDH_D	NADPHQR2	NADTRHD	P5CD	PDH	PFK	PFL	POX	SUCDi
	Valves	GLUDy	GLUSy
EX_eca4colipa(e)	Solution	1
	Errors
	Knockouts	ACGAMK	DHAPT	DRPA	G6PDH2r	HCYSMT	MGSA	PPC
	Valves	PGCD	PYK
EX_enlipa(e)	Solution	1
	Errors
	Knockouts	ACKr	ALCD2x	ALDD2x	ALDD2y	GND	HXCT	LDH_D	P5CD	PGCD	POX	TPI
	Valves	CS	CYTBO3_4pp
EX_enter(e)	Solution	1
	Errors
	Knockouts	DRPA	EDA	PGI	XYLI2
	Valves	HCYSMT	TKT2
EX_etha(e)	Solution	0
	Errors	4
EX_etoh(e)	Solution	1
	Errors
	Knockouts	EDA	HEX7	LDH_D	PGI
	Valves	EX_o2_e	ATPS4rpp
EX_feenter(e)	Solution	1
	Errors
	Knockouts	EDA	PGI	PPM	TKT2
	Valves	HEX7	PRPPS
EX_for(e)	Solution	1
	Errors
	Knockouts	ACALD	ACKr	ALCD2x	CITL	CYTBD2pp	FDH4pp	FRD2	G3PD5	GLYAT	GLYCTO2	HXCT	ICL	LDH_D	MDH2	MGSA	MOX	NADH16pp	NADH5	NADPHQR2	POX	PYAM5PO
	Valves	FRD3	GLCDpp
EX_g3pe(e)	Solution	0
	Errors	4
EX_g3pg(e)	Solution	0
	Errors	4
EX_glcn(e)	Solution	1
	Errors
	Knockouts	TPI
	Valves	GAPD	METAT
EX_glu-L(e)	Solution	0
	Errors	4
EX_gly(e)	Solution	0
	Errors	4
EX_glyald(e)	Solution	1
	Errors
	Knockouts	DRPA	EDA	G6PDH2r	MGSA
	Valves	GAPD	METAT
EX_glyc(e)	Solution	1
	Errors
	Knockouts	DRPA	EDA	FBP	GLYCDx	MGSA	TALA
	Valves	GAPD	METAT
EX_glyc-R(e)	Solution	0
	Errors	4
EX_glyc3p(e)	Solution	0
	Errors	4
EX_glyclt(e)	Solution	0
	Errors	4
EX_gthrd(e)	Solution	0
	Errors	4
EX_gua(e)	Solution	1
	Errors
	Knockouts	AACTOOR	CYSDS	DRPA	DSERDHr	EDA	ETHAAL	F6PP	FTHFD	HCYSMT	MGSA	PGI	SERD_L	TRPAS2
	Valves	ALLTAMH	PGM
EX_his-L(e)	Solution	1
	Errors
	Knockouts	ALLTAMH	CYSDS	DRPA	DSERDHr	EDA	ETHAAL	FTHFD	HCYSMT	MGSA	RPE	SERD_L	TRPS2
	Valves	AACTOOR	PGM
EX_hom-L(e)	Solution	1
	Errors
	Knockouts	AACTOOR	ADK1	ASPT	FBA	FRD3	G3PD5	G3PD6	GLCDpp	GLYAT	GLYCLTDy	HPYRRy	IDOND	LDH_D	MTHFC	NADPHQR2	NADPHQR3	NADTRHD	NDPK1	PDH	PFL	POX	PYAM5PO	TALA
	Valves	G5SADs	PPM
EX_hxa(e)	Solution	1
	Errors
	Knockouts	ALCD2x	LDH_D	PFL	POR5
	Valves	EX_o2_e	PPC
EX_hxan(e)	Solution	1
	Errors
	Knockouts	AACTOOR	ALLTAMH	CYSDS	DRPA	DSERDHr	EDA	ETHAAL	FTHFD	G6PDH2r	MGSA	SERD_L	TRPAS2
	Valves	AHCYSNS	PGM
EX_idon-L(e)	Solution	1
	Errors
	Knockouts	TPI
	Valves	GAPD	HCYSMT
EX_ile-L(e)	Solution	0
	Errors	4
EX_indole(e)	Solution	0
	Errors	4
EX_ins(e)	Solution	1
	Errors
	Knockouts	ALLTAMH	DRPA	ETHAAL	FTHFD	G6PDH2r	HCYSMT	LDH_D	MGSA	PFL	POX	PPC
	Valves	PDH	UMPK
EX_kdo2lipid4(e)	Solution	1
	Errors
	Knockouts	ACALD	ACKr	CYTBD2pp	CYTBDpp	G6PDH2r	GLYAT	GLYCL	HXCT	LDH_D	PPC
	Valves	CS	CYTBO3_4pp
EX_lac-D(e)	Solution	1
	Errors
	Knockouts	ALCD2x	PFL	PPC	TALA
	Valves	EX_o2_e	TPI
EX_lac-L(e)	Solution	1
	Errors
	Knockouts	EDA	G6PDH2r	GLYOX	GLYOX3	HCYSMT	L_LACD2	L_LACD3
	Valves	DRPA	GAPD
EX_leu-L(e)	Solution	1
	Errors
	Knockouts	ACKr	ALDD2y	CYTBD2pp	CYTBDpp	GND	LDH_D	PDH	PFL	PPC
	Valves	CYTBO3_4pp	TPI
EX_lipa(e)	Solution	1
	Errors
	Knockouts	ACKr	ALCD2x	ALDD2x	ALDD2y	GND	HXCT	LDH_D	MGSA	PGCD	PPC	THD2pp
	Valves	EX_o2_e	CS
EX_lys-L(e)	Solution	1
	Errors
	Knockouts	FBP	FRD2	FRD3	FTHFD	G3PT	LDH_D	MGSA	PDH	PFL	POX	PPKr	PPM	TALA
	Valves	HSDy	PPA
EX_mal-L(e)	Solution	1
	Errors
	Knockouts	FRD2	FRD3	G6PDH2r	LDH_D	MGSA	PDH	PFL	PGCD	POX	PPA	PPM
	Valves	HSDy	PPKr
EX_meoh(e)	Solution	0
	Errors	4
EX_orn(e)	Solution	0
	Errors	4
EX_phe-L(e)	Solution	1
	Errors
	Knockouts	EDA	HEX7	PGI	PPM
	Valves	PRPPS	TKT2
EX_pheme(e)	Solution	1
	Errors
	Knockouts	ABTA	ACALD	ACGAMK	ACKr	CITL	GLCDpp	HEX1	HXCT	ICL	LDH_D	MALS	POX	PPS	SUCOAS	XYLI2
	Valves	ACGK	GLYAT
EX_pro-L(e)	Solution	1
	Errors
	Knockouts	ABTA	ACGAMK	ACKr	AKGDH	ALCD2x	ALDD2x	ALDD2y	CITL	GND	HXCT	ICL	LDH_D	PGI	POX
	Valves	ACGK	PGCD
EX_ptrc(e)	Solution	0
	Errors	4
EX_pyr(e)	Solution	0
	Errors	4
EX_quin(e)	Solution	1
	Errors
	Knockouts	LDH_D	MTHFC	PDH	PFL	POX	PPKr	RPE
	Valves	CS	DRPA
EX_ser-L(e)	Solution	1
	Errors
	Knockouts	ETHAAL	GLYCL	LDH_D	MGSA	PFL	POX	PPC	THD2pp
	Valves	PDH	RPI
EX_succ(e)	Solution	1
	Errors
	Knockouts	F6PP	GLYCL	LDH_D	PDH	PFL	PGI	POX	PPA	PPM
	Valves	MGSA	PPKr
EX_thr-L(e)	Solution	1
	Errors
	Knockouts	ADK1	ASPT	CYTBD2pp	FRD2	FRD3	GLYAT	GLYCL	GLYCLTDy	GLYOX	GLYOX3	HPYRI	IDOND	LDH_D	NADPHQR2	NADTRHD	NDPK1	P5CD	PDH	PFL	POX	PYAM5PO
	Valves	G3PD2	PPM
EX_thym(e)	Solution	1
	Errors
	Knockouts	ADK1	DURIPP	EDA	HEX7	PGI	PRPPS	TKT2
	Valves	GK1	NDPK1
EX_thymd(e)	Solution	1
	Errors
	Knockouts	DRPA	HEX1	HEX7	LDH_D	PDH	PFL	PPS	TKT2
	Valves	AHCYSNS	POX
EX_trp-L(e)	Solution	1
	Errors
	Knockouts	HCYSMT	LDH_D	MGSA	PDH	PFL	POX	PPC	RPE
	Valves	DRPA	PGCD
EX_tyr-L(e)	Solution	1
	Errors
	Knockouts	DRPA	HCYSMT	LDH_D	MTHFC	PFL	POX	RPE
	Valves	ACONTa	PDH
EX_ura(e)	Solution	1
	Errors
	Knockouts	DRPA	G6PDH2r	HCYSMT	LDH_D	MDH	MGSA	PFL	PGCD	POX
	Valves	ASAD	PDH
EX_urea(e)	Solution	0
	Errors	4
EX_uri(e)	Solution	1
	Errors
	Knockouts	DRPA	GLYCL	HCYSMT	LDH_D	MGSA	PFL	POX	RPE
	Valves	PDH	PGCD
EX_val-L(e)	Solution	1
	Errors
	Knockouts	ALCD2x	LDH_D	PFL	TKT1	TPI
	Valves	EX_o2_e	PPC
EX_xan(e)	Solution	0
	Errors	4
EX_xtsn(e)	Solution	1
	Errors
	Knockouts	ALLTAMH	CYSDS	DSERDHr	ETHAAL	FTHFD	G6PDH2r	GLCDpp	HCYSMT	MGSA	SERD_L	TRPAS2
	Valves	DRPA	PGM

## Sheet: Table 3
EX_12ppd-R(e)	Solution	1
	Errors
	Knockouts	ACKr	ACS	CYTBD2pp	EDA	FADRx	GLYCLTDx	LDH_D	MDH	NADH16pp	NADH5	PFL	THD2pp	TPI
	Valves	ENO	RPI	SUCDi
EX_12ppd-S(e)	Solution	1
	Errors
	Knockouts	ACALD	FE3Ri	FRD3	GLYCLTDx	LDH_D	LDH_D2	MDH	NADH10	NADH16pp	NADH5	PFL	PGI	POX	THD2pp
	Valves	EDA	NADH17pp	RPI
EX_15dap(e)	Solution	1
	Errors
	Knockouts	ASPT	ATHRDHr	CYTBDpp	DRPA	FRD3	GLYCTO3	HEX1	HPYRRy	IDOND	LDH_D	NADPHQR3	NADTRHD	P5CD	PDH	PFL	PGCD	PYAM5PO	XYLI2
	Valves	CYTBO3_4pp	G3PD2	HSDy
EX_3hpp(e)	Solution	1
	Errors
	Knockouts	ACKr	ALCD2x	CYTBD2pp	DURIPP	FRD2	G3PD5	GLYCTO2	LDH_D	MDH2	MOX	MTHFC	NADH5	NADPHQR2	PFL	POX	PUNP2	PYAM5PO	RNTR2c2
	Valves	FRD3	NADH16pp	PDH
EX_4abut(e)	Solution	1
	Errors
	Knockouts	ABTA	ACKr	ALDD2x	ALDD2y	CITL	CYTBDpp	FDH5pp	FTHFD	GLYOX	GLYOX3	HXCT	MALS	PDH	TPI
	Valves	AKGDH	CYTBO3_4pp	G6PDH2r
EX_5dglcn(e)	Solution	1
	Errors
	Knockouts
	Valves	GAPD	METAT	TPI
EX_LalaDgluMdap(e)	Solution	0
	Errors	4
EX_LalaDgluMdapDala(e)	Solution	1
	Errors
	Knockouts	ABTA	ADK1	ASPT	ATHRDHr	EDA	FBA	FE3Ri	FRD3	GLCDpp	GLYCLTDy	GTHPi	HPYRRy	ICL	IDOND	MGSA	MOX	NADPHQR2	NADPHQR3	NADTRHD	P5CD	PDH	PGCD	PGI	POR5	PPM	TALA	TRDR	XYLI2
	Valves	G3PD2	HSDy	NDPK1
EX_ac(e)	Solution	1
	Errors
	Knockouts	ALCD2x	FRD3	LDH_D
	Valves	EX_o2_e	FLDR2	FRD2
EX_acald(e)	Solution	0
	Errors	4
EX_acolipa(e)	Solution	1
	Errors
	Knockouts	ACALD	ACKr	CYTBDpp	FACOAE60	GLYAT	LDH_D	NADH17pp	P5CD	PGCD
	Valves	CS	CYTBO3_4pp	G6PDH2r
EX_acser(e)	Solution	1
	Errors
	Knockouts	ACKr	ALDD2x	ALDD2y	FACOAE60	GND	LDH_D	MTHFC	PFL	PGI	POX	XYLI2
	Valves	CS	CYTBO3_4pp	PDH
EX_ade(e)	Solution	1
	Errors
	Knockouts	EDA	HEX7	PGI	PUNP1	PUNP4	PUNP6	RPE
	Valves	ADD	ADPT	UMPK
EX_adn(e)	Solution	1
	Errors
	Knockouts	ACGAMK	DHAPT	DRPA	EDA	MGSA	PYK	RPE
	Valves	AHCYSNS	PGCD	PPC
EX_agm(e)	Solution	0
	Errors	4
EX_akg(e)	Solution	1
	Errors
	Knockouts	ABTA	ACKr	ALDD2x	ALDD2y	CITL	FACOAE60	GLCDpp	ICL	MGSA	NACODA	POX	TPI
	Valves	AKGDH	G6PDH2r	PGCD
EX_ala-D(e)	Solution	1
	Errors
	Knockouts	ADK1	DAAD	FADRx2	FLDR2	FLVR	FMNRx2	FRD3	GLCDpp	GLYAT	GLYCLTDy	GTHPi	HEX1	HPYRI	ICL	IDOND	NADPHQR2	NADPHQR3	NADTRHD	NDPK1	P5CD	PGI	PROD2	PYAM5PO	TRDR	XYLI2
	Valves	ASPTA	G3PD2	PRPPS
EX_ala-L(e)	Solution	1
	Errors
	Knockouts	ALCD2x	LDH_D	RPE	TPI
	Valves	EX_o2_e	PFL	PPC
EX_alaala(e)	Solution	1
	Errors
	Knockouts	ADK1	ASPT	ATHRDHr	CYSDS	DSERDHr	EDA	F6PA	FE3Ri	FLDR2	FRD3	GLCDpp	GLYCL	GLYCLTDy	GTHPi	HEX7	HPYRRy	IDOND	MCITD	ME1	MGSA	MOX	NADPHQR2	NADPHQR3	NADTRHD	NDPK1	OAADC	P5CD	PDH	PYK	SERD_L	SSALx	TRDR	TRPAS2
	Valves	G3PD2	PGI	PPM
EX_alltn(e)	Solution	1
	Errors
	Knockouts	ALLTAMH	CYSDS	DRPA	DSERDHr	EDA	FBP	GARFT	GLYCDx	HCYSMT	MGSA	PGM	SERD_L	TALA
	Valves	ETHAAL	FTHFD	TRPS2
EX_anhgm(e)	Solution	1
	Errors
	Knockouts	PGI	XYLI2
	Valves	GAPD	MGSA	RPI
EX_arg-L(e)	Solution	0
	Errors	4
EX_asn-L(e)	Solution	1
	Errors
	Knockouts	G6PDH2r	GLYCL	LDH_D	MDH	MGSA	PDH	PFL	POX
	Valves	AHCYSNS	DRPA	ETHAAL
EX_asp-L(e)	Solution	1
	Errors
	Knockouts	AACTOOR	ADK1	ASPT	ATHRDHr	F6PP	FRD2	FRD3	G3PD5	G3PT	GLCDpp	GLUDy	GLYCL	GLYCLTDy	HPYRRy	IDOND	LDH_D	MGSA	NADPHQR2	NADTRHD	NDPK1	P5CD	PDH	PFL	POX	PYAM5PO
	Valves	ACCOAC	CYTBD2pp	PPM
EX_cgly(e)	Solution	0
	Errors	4
EX_cit(e)	Solution	1
	Errors
	Knockouts	ACKr	ALDD2x	ALDD2y	CITL	EDA	GLYOX	GLYOX3	HXCT	MTHFC	PDH	PFL	POX	TPI
	Valves	ACGK	ACONTa	GND
EX_co2(e)	Solution	1
	Errors
	Knockouts	EDA	FUM	HCYSMT	MGSA
	Valves	DRPA	FLDR2	GAPD
EX_colipa(e)	Solution	1
	Errors
	Knockouts	ACKr	ALCD2x	ALDD2x	ALDD2y	CYTBDpp	FACOAE60	LDH_D	NADH17pp	PGCD	TKT1
	Valves	CS	CYTBO3_4pp	G5SADs
EX_cys-L(e)	Solution	1
	Errors
	Knockouts	ENO	ETHAAL	HCYSMT	SERD_L	TPI	TRPS2
	Valves	CYSDS	DSERDHr	MTHFC
EX_cytd(e)	Solution	1
	Errors
	Knockouts	ASPT	ETHAAL	F6PP	GLYCL	GLYOX	GLYOX3	LDH_D	PDH	PFL	PGI	POX
	Valves	DRPA	FUM	METAT
EX_dha(e)	Solution	1
	Errors
	Knockouts	ACALD	ALDD2x	CYTBD2pp	EDA	FBA	FBA3	G3PD5	G5SD	GLCDpp	GLUDy	GLYCTO2	HPYRRy	IDOND	MGSA	NADPHQR2	NADTRHD	SUCDi
	Valves	FLDR2	GLNS	PGM
EX_eca4colipa(e)	Solution	1
	Errors
	Knockouts	ACALD	ACKr	CYTBDpp	FACOAE60	GLYAT	LDH_D	NADH17pp	P5CD	PGCD
	Valves	CS	CYTBO3_4pp	GND
EX_enlipa(e)	Solution	1
	Errors
	Knockouts	ACALD	ACKr	GLYAT	HXCT	LDH_D	PPC	THD2pp
	Valves	EX_o2_e	CS	RPI
EX_enter(e)	Solution	1
	Errors
	Knockouts	EDA	TKT2	XYLI2
	Valves	DRPA	METAT	PGI
EX_etha(e)	Solution	0
	Errors	4
EX_etoh(e)	Solution	1
	Errors
	Knockouts	EDA	LDH_D	PGI
	Valves	EX_o2_e	ATPS4rpp	HEX7
EX_feenter(e)	Solution	1
	Errors
	Knockouts	PGI	PRPPS	TKT2
	Valves	EDA	HEX7	PPM
EX_for(e)	Solution	1
	Errors
	Knockouts	ALCD2x	CYTBD2pp	DHAPT	DRPA	EDA	FDH4pp	FRD2	G3PD5	GLUDy	GLYCTO2	HCYSMT	LDH_D	MDH	MGSA	MOX	NADH16pp	NADH5	NADPHQR2	POX	PPC	PYK
	Valves	FRD3	GLUSy	ICL
EX_g3pe(e)	Solution	0
	Errors	4
EX_g3pg(e)	Solution	0
	Errors	4
EX_glcn(e)	Solution	1
	Errors
	Knockouts
	Valves	GAPD	METAT	TPI
EX_glu-L(e)	Solution	1
	Errors
	Knockouts	ABTA	ACKr	AKGDH	ALDD2x	ALDD2y	CITL	CYSDS	HXCT	ICL	LDH_D	MGSA	MTHFC	P5CD	PDH	PFL	POX
	Valves	AHCYSNS	ENO	GND
EX_gly(e)	Solution	0
	Errors	4
EX_glyald(e)	Solution	1
	Errors
	Knockouts	DRPA	G6PDH2r	MGSA
	Valves	EDA	GAPD	METAT
EX_glyc(e)	Solution	1
	Errors
	Knockouts	EDA	FBP	GLYCDx	MGSA	TALA
	Valves	DRPA	GAPD	METAT
EX_glyc-R(e)	Solution	0
	Errors	4
EX_glyc3p(e)	Solution	0
	Errors	4
EX_glyclt(e)	Solution	1
	Errors
	Knockouts	ACKr	ALCD2x	FDH4pp	FRD2	FRD3	G3PD5	GLCDpp	GLYCTO2	GTHOr	LDH_D	MDH2	MGSA	NADH16pp	NADH5	NADPHQR2	POR5	POX
	Valves	CYTBD2pp	FE3Ri	TRDR
EX_gthrd(e)	Solution	0
	Errors	4
EX_gua(e)	Solution	1
	Errors
	Knockouts	ALLTAMH	DRPA	ETHAAL	FTHFD	LDH_D	PDH	PGI	POX	PPC	XYLI2
	Valves	AHCYSNS	MGSA	PFL
EX_his-L(e)	Solution	1
	Errors
	Knockouts	ALDD2y	DRPA	EDA	FTHFD	GLYOX	GLYOX3	ME2	THD2pp	TKT1
	Valves	ACONTa	GAPD	HCYSMT
EX_hom-L(e)	Solution	1
	Errors
	Knockouts	ADK1	ALCD2x	ASPT	CYTBD2pp	EDA	FRD3	G3PD5	GLXCL	GLYCTO2	LDH_D	MDH	MGSA	MOX	NADH16pp	NADH5	NADPHQR2	PFK	PFL	POX	PPM	PYAM5PO	TALA
	Valves	FRD2	HSK	NDPK1
EX_hxa(e)	Solution	1
	Errors
	Knockouts	ALCD2x	LDH_D	POR5
	Valves	EX_o2_e	PFL	PPC
EX_hxan(e)	Solution	1
	Errors
	Knockouts	AACTOOR	ALLTAMH	CYSDS	DRPA	DSERDHr	EDA	FTHFD	G6PDH2r	HCYSMT	SERD_L	TRPS2
	Valves	ENO	ETHAAL	MGSA
EX_idon-L(e)	Solution	1
	Errors
	Knockouts
	Valves	GAPD	HCYSMT	TPI
EX_ile-L(e)	Solution	1
	Errors
	Knockouts	AACTOOR	ADK1	ASPT	CYTBD2pp	G3PD5	G3PT	GLCDpp	GLYAT	GLYCL	GLYCLTDy	HPYRRy	IDOND	MGSA	NADPHQR2	NADTRHD	NDPK1	P5CD	PGCD	POX	PYAM5PO	SUCDi	TPI
	Valves	PDH	PFL	PPM
EX_indole(e)	Solution	0
	Errors	4
EX_ins(e)	Solution	1
	Errors
	Knockouts	ALLTAMH	CYSDS	DRPA	DSERDHr	FTHFD	G6PDH2r	HCYSMT	MGSA	SERD_L	TRPAS2
	Valves	ENO	ETHAAL	GLCDpp
EX_kdo2lipid4(e)	Solution	1
	Errors
	Knockouts	ACALD	ACKr	CYTBD2pp	CYTBDpp	G6PDH2r	GLYAT	HXCT	LDH_D	PGCD
	Valves	CS	CYTBO3_4pp	FUM
EX_lac-D(e)	Solution	1
	Errors
	Knockouts	ETHAAL	PDH	PFL
	Valves	EX_o2_e	PPC	RPI
EX_lac-L(e)	Solution	1
	Errors
	Knockouts	DRPA	EDA	G6PDH2r	GLYOX	GLYOX3	L_LACD2
	Valves	GAPD	HCYSMT	L_LACD3
EX_leu-L(e)	Solution	1
	Errors
	Knockouts	GND	LDH_D	MTHFC	PDH	PGI	POR5	POX
	Valves	CS	PFL	PYK
EX_lipa(e)	Solution	1
	Errors
	Knockouts	ACKr	ALDD2x	ALDD2y	FACOAE60	GND	MLDCP3App	NACODA	PGCD	POX	TPI
	Valves	AACPS7	CS	G6PDH2r
EX_lys-L(e)	Solution	1
	Errors
	Knockouts	F6PA	FBP	FRD2	FRD3	GLYCL	LDH_D	MGSA	PFL	POX	PPKr	PPM	TALA
	Valves	HSDy	PDH	PPA
EX_mal-L(e)	Solution	1
	Errors
	Knockouts	FRD2	FRD3	G6PDH2r	GLYCL	LDH_D	MGSA	PDH	PFL	POX	PPKr
	Valves	HSK	PPA	PPM
EX_meoh(e)	Solution	0
	Errors	4
EX_orn(e)	Solution	0
	Errors	4
EX_phe-L(e)	Solution	1
	Errors
	Knockouts	DRPA	HEX7	TKT2
	Valves	AHCYSNS	EDA	PGI
EX_pheme(e)	Solution	1
	Errors
	Knockouts	ABTA	ACGAMK	ACKr	ALCD2x	ALDD2x	ALDD2y	CITL	FACOAE60	FBA	FBA3	LDH_D	MTHFC	POX	PPS	SUCOAS
	Valves	ACGK	GND	ICL
EX_pro-L(e)	Solution	1
	Errors
	Knockouts	ABTA	ACALD	ACKr	CITL	FACOAE60	GLYAT	GND	HEX1	HEX7	ICL	LDH_D	MALS	POX	PPS
	Valves	ACGK	NDPK2	SUCOAS
EX_ptrc(e)	Solution	0
	Errors	4
EX_pyr(e)	Solution	0
	Errors	4
EX_quin(e)	Solution	1
	Errors
	Knockouts	ETHAAL	LDH_D	PDH	PFL	POX	RPE
	Valves	AHCYSNS	DRPA	GLYCL
EX_ser-L(e)	Solution	1
	Errors
	Knockouts	CYSDS	DSERDHr	EDA	MGSA	MTHFC	SERD_L	TRPAS2
	Valves	ENO	ETHAAL	RPI
EX_succ(e)	Solution	1
	Errors
	Knockouts	G3PD5	GLUDy	GLYCTO2	LDH_D	MDH2	MOX	NADH16pp	NADH5	NADPHQR2	PDH	PFL	POX
	Valves	CYTBD2pp	RPI	SUCDi
EX_thr-L(e)	Solution	0
	Errors	4
EX_thym(e)	Solution	1
	Errors
	Knockouts	DURIPP	EDA	HCYSMT	NTD6	PGI	PUNP6
	Valves	GK1	HEX7	RPE
EX_thymd(e)	Solution	1
	Errors
	Knockouts	DRPA	LDH_D	PGI	POX	PPS	TKT2	XYLI2
	Valves	METAT	PDH	PFL
EX_trp-L(e)	Solution	1
	Errors
	Knockouts	DRPA	HCYSMT	MGSA	PFL	POX	PPC	RPE
	Valves	LDH_D	PDH	PGCD
EX_tyr-L(e)	Solution	1
	Errors
	Knockouts	LDH_D	PDH	PFL	PGCD	POX	RPE
	Valves	ASAD	DRPA	HCYSMT
EX_ura(e)	Solution	1
	Errors
	Knockouts	ADK1	GLYCL	LDH_D	MDH	MGSA	PFL	POX	PPM
	Valves	ADK3	G6PDH2r	PDH
EX_urea(e)	Solution	0
	Errors	4
EX_uri(e)	Solution	1
	Errors
	Knockouts	DRPA	LDH_D	MGSA	PDH	PGCD	POX	RPE
	Valves	GLYCL	HCYSMT	PFL
EX_val-L(e)	Solution	1
	Errors
	Knockouts	ALCD2x	LDH_D	PGI	TPI
	Valves	EX_o2_e	PFL	PPC
EX_xan(e)	Solution	1
	Errors
	Knockouts	ADK1	ALLTAMH	ASPT	CYSDS	DSERDHr	EDA	FLDR2	FRD3	FTHFD	G3PD5	G3PD6	G3PT	GLCDpp	GLYAT	GLYCLTDy	HPYRI	MGSA	NADPHQR2	NADPHQR3	NADTRHD	P5CD	PPM	PYAM5PO	SERD_L	TRPAS2
	Valves	IDOND	NDPK1	PGM
EX_xtsn(e)	Solution	1
	Errors
	Knockouts	CYSDS	DRPA	DSERDHr	ETHAAL	FTHFD	G6PDH2r	HCYSMT	MGSA	SERD_L	TRPAS2
	Valves	ALLTAMH	ENO	GLCDpp

## Sheet: Table 4
EX_12ppd-R(e)	Solution	0
	Errors	4
EX_12ppd-S(e)	Solution	1
	Errors
	Knockouts	G6PDH2r	GLUDC	GLYOX	GLYOX3	HCYSMT	ICL	LCADi	PGCD	SUCOAS	TKT2
	Valves	PGM
EX_3hpp(e)	Solution	1
	Errors
	Knockouts	EDA	HCYSMT	HEX7	PUNP2	PUNP4	PUNP6	RPE	UPPRT	URIK2
	Valves	PGI
EX_4abut(e)	Solution	0
	Errors	4
EX_5dglcn(e)	Solution	1
	Errors
	Knockouts	DRPA	G6PDH2r	HCYSMT	MGSA	PGCD
	Valves	PGM
EX_LalaDgluMdap(e)	Solution	0
	Errors	4
EX_LalaDgluMdapDala(e)	Solution	0
	Errors	4
EX_ac(e)	Solution	0
	Errors	4
EX_acald(e)	Solution	1
	Errors
	Knockouts	ALCD2x	AMPN	ASPT	ATPHs	FE3Ri	FLDR2	FUM	LDH_D	MGSA	NTD7	OBTFL	PGI	TALA	THRAi	THRD
	Valves	EX_o2_e
EX_acolipa(e)	Solution	1
	Errors
	Knockouts	ACGAMK	DHAPT	DRPA	EDA	HCYSMT	HEX1	MGSA	PGCD	PGI	PYK
	Valves	PPC
EX_acser(e)	Solution	1
	Errors
	Knockouts	CYSDS	ENO	ETHAAL	GHMT2r	HCYSMT	SERD_L	TPI	TRPAS2
	Valves	DSERDHr
EX_ade(e)	Solution	1
	Errors
	Knockouts	ADD	ADPT	ALLTAMH	CYSDS	DSERDHr	DURIPP	EDA	ETHAAL	FTHFD	GLYOX	GLYOX3	GND	LALDO3	PUNP1	PUNP4	PUNP6	SERD_L	TRPAS2
	Valves	PGM
EX_adn(e)	Solution	1
	Errors
	Knockouts	ABTA	AKGDH	ALDD2y	ALLTAMH	DRPA	FTHFD	HCYSMT	ME2	MGSA	PGM	THD2pp
	Valves	G6PDH2r
EX_agm(e)	Solution	0
	Errors	4
EX_akg(e)	Solution	0
	Errors	4
EX_ala-D(e)	Solution	0
	Errors	4
EX_ala-L(e)	Solution	0
	Errors	4
EX_alaala(e)	Solution	0
	Errors	4
EX_alltn(e)	Solution	1
	Errors
	Knockouts	ABTA	ALLTAMH	CYTK1	DRPA	FTHFD	GND	HCYSMT	LDH_D	MGSA	PFL	POX	PPC	PPKr	SUCOAS
	Valves	PDH
EX_anhgm(e)	Solution	1
	Errors
	Knockouts	ABTA	ACKr	AKGDH	ALCD2x	ALDD2x	ALDD2y	ALLTAMH	CITL	CYSDS	ENO	FTHFD	HCYSMT	HXCT	ICL	LDH_D	ME2	MGSA	POX	THD2pp
	Valves	G6PDH2r
EX_arg-L(e)	Solution	1
	Errors
	Knockouts	ABTA	ACGAMK	ACKr	ALCD2x	ALDD2x	ALDD2y	AST	CITL	CYSDS	FRD2	FRD3	GHMT2r	GLYOX	GLYOX3	HCYSMT	HXCT	ICL	LDH_D	P5CD	POX	TKT1
	Valves	AKGDH
EX_asn-L(e)	Solution	1
	Errors
	Knockouts	AACTOOR	ABTA	ACGAMK	ACKr	AKGDH	ALCD2x	ALDD2x	ALDD2y	AST	CITL	FRD2	FRD3	HCYSMT	HXCT	ICL	LDH_D	MGSA	P5CD	PGI	POX	XYLI2
	Valves	PGCD
EX_asp-L(e)	Solution	0
	Errors	4
EX_cgly(e)	Solution	0
	Errors	4
EX_cit(e)	Solution	1
	Errors
	Knockouts	ABTA	ACGAMK	ACKr	ALCD2x	ALDD2x	ALDD2y	AST	CITL	FACOAE60	G6PDH2r	GLCDpp	GLYOX	GLYOX3	ICL	LDH_D	MALS	NACODA	POX	PPS	SUCOAS
	Valves	TPI
EX_co2(e)	Solution	1
	Errors
	Knockouts	GLCDpp	HEX1	HEX7	ICL	LDH_D	PFL	PPS
	Valves	PGM
EX_colipa(e)	Solution	1
	Errors
	Knockouts	ABTA	ACALD	AKGDH	DRPA	EDA	F6PA	FACOAE120	HCYSMT	ME2	MGSA	PGCD	PPC	PYK	THD2pp
	Valves	TKT2
EX_cys-L(e)	Solution	0
	Errors	4
EX_cytd(e)	Solution	0
	Errors	4
EX_dha(e)	Solution	1
	Errors
	Knockouts	DRPA	EDA	F6PA	FBP	HCYSMT	MGSA	PGCD	TALA
	Valves	PGM
EX_eca4colipa(e)	Solution	1
	Errors
	Knockouts	DRPA	EDA	F6PA	G6PDH2r	HCYSMT	PFK
	Valves	TALA
EX_enlipa(e)	Solution	1
	Errors
	Knockouts	ABTA	ACGAMK	ACKr	AKGDH	ALCD2x	ALDD2x	ALDD2y	AST	CITL	GND	HXCT	ICL	LDH_D	MGSA	NACODA	POX
	Valves	PGCD
EX_enter(e)	Solution	1
	Errors
	Knockouts	CYSDS	DRPA	DSERDHr	ETHAAL	G6PDH2r	GHMT2r	HCYSMT	MGSA	SERD_L	TRPS2
	Valves	PGM
EX_etha(e)	Solution	0
	Errors	4
EX_etoh(e)	Solution	1
	Errors
	Knockouts	ACKr	LDH_D	MGSA	PFL	PGI	PPC
	Valves	EX_o2_e
EX_feenter(e)	Solution	1
	Errors
	Knockouts	ABTA	AKGDH	ALDD2y	DRPA	EDA	ENO	HCYSMT	ME2	MGSA	MTHFC	THD2pp
	Valves	TKT2
EX_for(e)	Solution	0
	Errors	4
EX_g3pe(e)	Solution	1
	Errors
	Knockouts	DRPA	EDA	F6PP	HCYSMT	PGI	TPI
	Valves	MGSA
EX_g3pg(e)	Solution	1
	Errors
	Knockouts	DRPA	G6PDH2r	GLCDpp	HCYSMT	MGSA
	Valves	TPI
EX_glcn(e)	Solution	1
	Errors
	Knockouts	DRPA	FBA	G6PDH2r	HCYSMT	LDH_D	PFL	POX	PPS	TALA
	Valves	PDH
EX_glu-L(e)	Solution	0
	Errors	4
EX_gly(e)	Solution	0
	Errors	4
EX_glyald(e)	Solution	1
	Errors
	Knockouts	DRPA	EDA	ENO	FBP	GLYCDx	HCYSMT	MGSA	TALA
	Valves	PGCD
EX_glyc(e)	Solution	1
	Errors
	Knockouts	ACGAMK	DRPA	EDA	FBP	G6PDH2r	GLYCDx	HCYSMT	MGSA	PGCD	PGI	PPC	PYK	TALA
	Valves	HEX7
EX_glyc-R(e)	Solution	1
	Errors
	Knockouts	ABTA	ACGAMK	ACKr	AKGDH	ALCD2x	ALDD2x	ALDD2y	CITL	EDA	FTHFD	GLYCK	GLYCK2	HCYSMT	HXCT	LDH_D	MALS	MGSA	P5CD	POX	PPS	THD2pp	TPI
	Valves	GND
EX_glyc3p(e)	Solution	1
	Errors
	Knockouts	F6PA	FBP	HCYSMT	MGSA	PGCD
	Valves	PGM
EX_glyclt(e)	Solution	0
	Errors	4
EX_gthrd(e)	Solution	0
	Errors	4
EX_gua(e)	Solution	0
	Errors	4
EX_his-L(e)	Solution	1
	Errors
	Knockouts	AACTOOR	ALLTAMH	CYSDS	DSERDHr	ENO	ETHAAL	FTHFD	HCYSMT	PPKr	SERD_L	TPI
	Valves	TRPS2
EX_hom-L(e)	Solution	0
	Errors	4
EX_hxa(e)	Solution	1
	Errors
	Knockouts	ACKr	ALCD2x	ALDD2x	ALDD2y	CITL	FBA	FLDR2	HEX1	HXCT	ICL	LDH_D	P5CD	PPS	TALA	XYLI2
	Valves	EX_o2_e
EX_hxan(e)	Solution	1
	Errors
	Knockouts	ALLTAMH	CYSDS	DSERDHr	ETHAAL	GLYAT	GLYCL	HCYSMT	SERD_L	TPI	TRPS2
	Valves	PGM
EX_idon-L(e)	Solution	1
	Errors
	Knockouts	ABTA	ACALD	ACGAMK	ACKr	ALLTAMH	AST	CITL	CYSDS	FTHFD	GLYAT	GND	HXCT	ICL	LDH_D	NACODA	POX
	Valves	AKGDH
EX_ile-L(e)	Solution	1
	Errors
	Knockouts	ACALD	AKGDH	ASPT	ATHRDHr	CYTBD2pp	DRPA	FE3Ri	G3PD5	G3PT	GLCDpp	GLYCL	GLYCLTDy	GTHPi	HEX1	HEX7	HPYRRy	IDOND	INSK	LDH_D	MDH	MOX	NADPHQR2	NADTRHD	P5CD	PFL	POX	PPKr	SUCDi	TRDR
	Valves	PDH
EX_indole(e)	Solution	1
	Errors
	Knockouts	DRPA	EDA	HCYSMT	PFK	RPE	TALA
	Valves	F6PA
EX_ins(e)	Solution	1
	Errors
	Knockouts	ALLTAMH	CYSDS	DSERDHr	ETHAAL	GLYAT	GLYCL	HCYSMT	SERD_L	TPI	TRPS2
	Valves	PGM
EX_kdo2lipid4(e)	Solution	1
	Errors
	Knockouts	ABTA	ACALD	ACGAMK	ACKr	AKGDH	AST	CITL	CYSDS	FACOAE60	GLYAT	ICL	LDH_D	MGSA	MTHFC	NACODA	POX	TPI
	Valves	RPI
EX_lac-D(e)	Solution	1
	Errors
	Knockouts	ALCD2x	ASPT	GLUDy	MDH	MOX	PFL	THD2pp	TKT2
	Valves	EX_o2_e
EX_lac-L(e)	Solution	1
	Errors
	Knockouts	DRPA	EDA	F6PA	FBP	GLYOX	GLYOX3	HCYSMT	L_LACD2	L_LACD3	PGM	TALA
	Valves	PGCD
EX_leu-L(e)	Solution	1
	Errors
	Knockouts	ABTA	ACALD	ACGAMK	ACKr	ALDD2y	ALLTAMH	CITL	CYSDS	FRD2	FRD3	G6PDH2r	GLYAT	GLYCL	GND	HEX7	HXCT	ICL	LDH_D	MGSA	P5CD	PGI	POX	THD2pp
	Valves	AKGDH
EX_lipa(e)	Solution	1
	Errors
	Knockouts	ABTA	ACGAMK	ACKr	AKGDH	ALCD2x	ALDD2x	ALDD2y	AST	CITL	FACOAE60	ICL	LDH_D	MGSA	P5CD	PGCD	POX	TPI
	Valves	RPI
EX_lys-L(e)	Solution	1
	Errors
	Knockouts	ABTA	ACKr	ALCD2x	ALDD2x	ALDD2y	AST	CITL	FACOAE60	GLCDpp	ICL	LDH_D	NACODA	PDH	PFL	POX	PPS	SUCOAS	XYLI2
	Valves	HEX1
EX_mal-L(e)	Solution	1
	Errors
	Knockouts	ABTA	AKGDH	DRPA	FRD2	FRD3	G6PDH2r	HCYSMT	LDH_D	MGSA	MOX	MTHFC	PFL	POX	PPKr
	Valves	PDH
EX_meoh(e)	Solution	1
	Errors
	Knockouts	ACGAMK	AST	CBMKr	CYSDS	DSERDHr	ETHAAL	FBP	FTHFD	G6PDH2r	GLYCDx	HCYSMT	HEX7	PGI	PPC	SERD_L	TPI	TRPS2	UGLYCH
	Valves	PYK
EX_orn(e)	Solution	0
	Errors	4
EX_phe-L(e)	Solution	1
	Errors
	Knockouts	DRPA	FBA	G6PDH2r	GLUDy	HCYSMT	LDH_D	PFL	POX	PPS	TALA
	Valves	PDH
EX_pheme(e)	Solution	1
	Errors
	Knockouts	ABTA	ACGAMK	ACKr	ALCD2x	ALDD2x	ALDD2y	CITL	GND	HXCT	ICL	LDH_D	MGSA	P5CD	PDH	PGCD	POX	PPKr
	Valves	AKGDH
EX_pro-L(e)	Solution	0
	Errors	4
EX_ptrc(e)	Solution	0
	Errors	4
EX_pyr(e)	Solution	1
	Errors
	Knockouts	ABTA	DRPA	GPDDA2	HCYSMT	LDH_D	MGSA	MTHFC	NDPK3	PFL	POX	PPC	PPKr	SUCOAS	TKT2	TPI
	Valves	PDH
EX_quin(e)	Solution	1
	Errors
	Knockouts	ACGAMK	DRPA	EDA	G6PDH2r	HCYSMT	MGSA	PFK	PGCD	PPC	PYK	TALA
	Valves	DHAPT
EX_ser-L(e)	Solution	1
	Errors
	Knockouts	ABTA	ACGAMK	ACKr	ALCD2x	ALDD2x	ALDD2y	AST	CITL	CYSDS	FBA	FBA3	GND	HXCT	ICL	LDH_D	MTHFC	NACODA	POX
	Valves	AKGDH
EX_succ(e)	Solution	1
	Errors
	Knockouts	AACTOOR	ALCD2x	FADRx	GHMT2r	LDH_D	MGSA	PFL	TKT1
	Valves	EX_o2_e
EX_thr-L(e)	Solution	0
	Errors	4
EX_thym(e)	Solution	0
	Errors	4
EX_thymd(e)	Solution	1
	Errors
	Knockouts	AACTOOR	ALLTAMH	CYSDS	DSERDHr	ETHAAL	FLDR2	FTHFD	G6PDH2r	HCYSMT	ICL	MGSA	PUNP4	RNDR1b	RNDR3b	RNDR4b	SERD_L	TRDR	TRPAS2
	Valves	PGM
EX_trp-L(e)	Solution	1
	Errors
	Knockouts	DRPA	HCYSMT	HEX1	HEX7	PGI	PPS	TKT2	TPI	TRPS3
	Valves	EDA
EX_tyr-L(e)	Solution	1
	Errors
	Knockouts	DRPA	EDA	HCYSMT	HEX7	TKT2
	Valves	PGI
EX_ura(e)	Solution	0
	Errors	4
EX_urea(e)	Solution	0
	Errors	4
EX_uri(e)	Solution	1
	Errors
	Knockouts	EDA	HCYSMT	PGI	PUNP2	PUNP4	PUNP6	TKT1	UPPRT	URIK2
	Valves	HEX7
EX_val-L(e)	Solution	0
	Errors	4
EX_xan(e)	Solution	1
	Errors
	Knockouts	ALLTAMH	CYSDS	DSERDHr	ETHAAL	FTHFD	GARFT	HCYSMT	SERD_L	TPI	TRPAS2
	Valves	PGM
EX_xtsn(e)	Solution	1
	Errors
	Knockouts	ALLTAMH	DURIPP	EDA	HCYSMT	HEX7	HXPRT	INSK	PGI	PUNP2	PUNP4	XPPT
	Valves	TKT1

## Sheet: Table 5
EX_12ppd-R(e)	Solution	1
	Errors
	Knockouts	ABTA	ACALD	ACKr	ALCD2x	DRPA	FADRx	FRD2	FRD3	GLYCLTDx	HCYSMT	ICL	LDH_D	MDH	MTHFC	NADH5	PFL	POX	RPE	THD2pp	TPI
	Valves	CYTBD2pp	NADH16pp
EX_12ppd-S(e)	Solution	1
	Errors
	Knockouts	CYTBDpp	DRPA	G6PDH2r	GLYOX	GLYOX3	HCYSMT	LCADi
	Valves	CYTBO3_4pp	TPI
EX_15dap(e)	Solution	1
	Errors
	Knockouts	AKGDH	ETHAAL	F6PA	FBA	FRD2	FRD3	GLYOX	GLYOX3	HCYSMT	LDH_D	MTHFC	PDH	PFL	POX	TALA
	Valves	ABTA	DRPA
EX_3hpp(e)	Solution	1
	Errors
	Knockouts	EDA	HCYSMT	NTD6	PUNP4	PUNP6	PYNP2r	UPPRT	XYLI2
	Valves	PGI	TKT1
EX_4abut(e)	Solution	1
	Errors
	Knockouts	ABTA	ACALD	ACGAMK	ACKr	AST	CITL	GLCDpp	GLYAT	HXCT	ICL	LDH_D	NACODA	ORNDC	POX	PPS	SUCOAS	XYLI2
	Valves	ATPS4rpp	HEX1
EX_5dglcn(e)	Solution	1
	Errors
	Knockouts	DRPA	G6PDH2r	HCYSMT	MGSA
	Valves	PGCD	PGM
EX_LalaDgluMdap(e)	Solution	0
	Errors	4
EX_LalaDgluMdapDala(e)	Solution	0
	Errors	4
EX_ac(e)	Solution	1
	Errors
	Knockouts	ABTA	AKGDH	EDA	ICL	MGSA	MTHFC	PPKr	PPM	TPI
	Valves	GND	PGM
EX_acald(e)	Solution	1
	Errors
	Knockouts	ALCD2x	FE3Ri	FLDR2	FRD2	G3PD7	GHMT2r	GLYCLTDx	GLYCLTDy	LDH_D	MGSA	NADH18pp	NADH9	NADPHQR4	OBTFL	TALA
	Valves	EX_o2_e	ACKr
EX_acolipa(e)	Solution	1
	Errors
	Knockouts	ACGAMK	DHAPT	DRPA	EDA	HCYSMT	MGSA	PGI	PYK	XYLI2
	Valves	PGCD	PPC
EX_acser(e)	Solution	1
	Errors
	Knockouts	CYSDS	ENO	GHMT2r	HCYSMT	SERD_L	TPI	TRPAS2
	Valves	DSERDHr	ETHAAL
EX_ade(e)	Solution	1
	Errors
	Knockouts	ALLTAMH	CYSDS	DRPA	ETHAAL	F6PA	FBA	FTHFD	HCYSMT	MGSA	PFL	PGM	POX	SERD_L	TALA	TRPAS2
	Valves	DSERDHr	PDH
EX_adn(e)	Solution	1
	Errors
	Knockouts	ABTA	AKGDH	ALLTAMH	ENO	FTHFD	HCYSMT	ME2	MGSA	POR5	THD2pp
	Valves	ALDD2y	G6PDH2r
EX_agm(e)	Solution	0
	Errors	4
EX_akg(e)	Solution	1
	Errors
	Knockouts	ABTA	ACALD	ACGAMK	ACKr	AST	CITL	GLYAT	HEX1	HEX7	HXCT	ICL	LDH_D	NACODA	POX	PPS	SUCOAS
	Valves	ATPS4rpp	GND
EX_ala-D(e)	Solution	0
	Errors	4
EX_ala-L(e)	Solution	1
	Errors
	Knockouts	DRPA	FTHFD	GND	LDH_D	MGSA	PFL	POX	PPC
	Valves	ATPS4rpp	PDH
EX_alaala(e)	Solution	0
	Errors	4
EX_alltn(e)	Solution	1
	Errors
	Knockouts	ABTA	ALLTAMH	DRPA	FTHFD	GLYOX	GLYOX3	GND	HCYSMT	LDH_D	PFL	POX	PPC	PPKr
	Valves	PDH	SUCOAS
EX_anhgm(e)	Solution	1
	Errors
	Knockouts	ABTA	AKGDH	ALDD2y	F6PA	GHMT2r	HCYSMT	ME2	MGSA	POR5	PYK	THD2pp	TPI
	Valves	G6PDH2r	PPC
EX_arg-L(e)	Solution	0
	Errors	4
EX_asn-L(e)	Solution	1
	Errors
	Knockouts	AACTOOR	DRPA	F6PP	FRD2	FRD3	HCYSMT	LDH_D	MGSA	MTHFC	PFL	PGI	POX	PPS
	Valves	ETHAAL	PDH
EX_asp-L(e)	Solution	1
	Errors
	Knockouts	ETHAAL	FRD2	FRD3	G6PDH2r	HCYSMT	LDH_D	MGSA	MOX	PDH	PFL	POX
	Valves	DRPA	GLYCL
EX_cgly(e)	Solution	0
	Errors	4
EX_cit(e)	Solution	1
	Errors
	Knockouts	ABTA	ACALD	ACGAMK	ACKr	AKGDH	ATHRDHr	CITL	DRPA	HCYSMT	HXCT	ICL	LDH_D	MGSA	NACODA	PDH	PGCD	POX	THRAi	TPI
	Valves	CYTBO3_4pp	G6PDH2r
EX_co2(e)	Solution	1
	Errors
	Knockouts	ACKr	ENO	FTHFD	LDH_D	PFL	POX
	Valves	ATPS4rpp	PDH
EX_colipa(e)	Solution	1
	Errors
	Knockouts	ABTA	ALDD2y	DHAPT	DRPA	FACOAE120	GHMT2r	HCYSMT	ME2	MGSA	PPC	PYK	THD2pp	TKT2
	Valves	AKGDH	EDA
EX_cys-L(e)	Solution	0
	Errors	4
EX_cytd(e)	Solution	1
	Errors
	Knockouts	ABTA	ALDD2y	ASPT	AST	ATPHs	DHAPT	DRPA	HCYSMT	HXPRT	ICL	INSK	MDH	ME2	MGSA	MMCD	OAADC	PGCD	PYK	SUCOAS	THD2pp
	Valves	G6PDH2r	MOX
EX_dha(e)	Solution	1
	Errors
	Knockouts	DRPA	EDA	F6PA	FBA	HCYSMT	MGSA	TALA
	Valves	PGCD	PGM
EX_eca4colipa(e)	Solution	1
	Errors
	Knockouts	DRPA	EDA	FBA	HCYSMT	TALA
	Valves	DHAPT	G6PDH2r
EX_enlipa(e)	Solution	1
	Errors
	Knockouts	ABTA	ACGAMK	ACKr	AKGDH	ALCD2x	ALDD2x	ALDD2y	CITL	GND	HXCT	ICL	LDH_D	MGSA	P5CD	POX
	Valves	AST	PGCD
EX_enter(e)	Solution	1
	Errors
	Knockouts	ACGAMK	ETHAAL	LDH_D	MGSA	MTHFC	PDH	PFL	POX	PPC	TALA
	Valves	GND	PGM
EX_etha(e)	Solution	1
	Errors
	Knockouts	ACKr	ACS	ALLTAMH	DSERDHr	ETHAAL	GLYCL	HCYSMT	PDH	PFL	SERD_L	TPI	TRPAS2
	Valves	DRPA	PGM
EX_etoh(e)	Solution	1
	Errors
	Knockouts	LDH_D	NADH17pp	NADH18pp	PFK	PFL	TALA
	Valves	EX_o2_e	ATPS4rpp
EX_feenter(e)	Solution	1
	Errors
	Knockouts	ABTA	AKGDH	ALDD2y	DRPA	EDA	GHMT2r	HCYSMT	ME2	MGSA	TKT2
	Valves	PGM	THD2pp
EX_for(e)	Solution	0
	Errors	4
EX_g3pe(e)	Solution	1
	Errors
	Knockouts	DRPA	EDA	F6PP	MGSA	PGI
	Valves	HCYSMT	TPI
EX_g3pg(e)	Solution	1
	Errors
	Knockouts	ENO	FBP	GLYCDx	HCYSMT
	Valves	MGSA	PGCD
EX_glcn(e)	Solution	1
	Errors
	Knockouts	DRPA	FBA	HCYSMT	LDH_D	PFL	POX	PPS	TALA
	Valves	G6PDH2r	PDH
EX_glu-L(e)	Solution	1
	Errors
	Knockouts	ABTA	ACALD	ACGAMK	ACKr	AST	CITL	GLYAT	GND	HEX7	HXCT	ICL	LDH_D	NACODA	POX	PPS	SUCOAS
	Valves	ATPS4rpp	HEX1
EX_gly(e)	Solution	0
	Errors	4
EX_glyald(e)	Solution	1
	Errors
	Knockouts	DRPA	EDA	FBP	GLYCDx	HCYSMT	PGM	TALA
	Valves	MGSA	PGCD
EX_glyc(e)	Solution	0
	Errors	4
EX_glyc-R(e)	Solution	1
	Errors
	Knockouts	ABTA	ACKr	AKGDH	ALCD2x	ALDD2x	ALDD2y	CITL	ENO	FACOAE60	FBP	G3PT	HCYSMT	LDH_D	MALS	MGSA	P5CD	POX	XYLI2
	Valves	PGCD	PGI
EX_glyc3p(e)	Solution	1
	Errors
	Knockouts	DRPA	EDA	HCYSMT	MGSA
	Valves	RPE	TPI
EX_glyclt(e)	Solution	0
	Errors	4
EX_gthrd(e)	Solution	1
	Errors
	Knockouts	AACTOOR	ADNK1	CYSDS	DSERDHr	ETHAAL	FTHFLi	GART	GLYCL	HCYSMT	PPKr	PYNP2r	RBK	SERD_L	TPI	TRPS2
	Valves	ADPT	PGM
EX_gua(e)	Solution	1
	Errors
	Knockouts	AACTOOR	ABTA	AKGDH	ALDD2y	ALLTAMH	CYSDS	DRPA	DSERDHr	ENO	ETHAAL	FTHFD	HCYSMT	ME2	MGSA	SERD_L	THD2pp
	Valves	G6PDH2r	TRPAS2
EX_his-L(e)	Solution	1
	Errors
	Knockouts	AACTOOR	ALLTAMH	CYSDS	CYTBO3_4pp	DSERDHr	ETHAAL	FTHFD	HCYSMT	SERD_L	TRPAS2
	Valves	PGM	TPI
EX_hom-L(e)	Solution	0
	Errors	4
EX_hxa(e)	Solution	1
	Errors
	Knockouts	ACALD	ACKr	AKGDH	ASPT	CITL	DRPA	GLUDy	GLYAT	GND	HXCT	ICL	LDH_D	MDH	MGSA	MOX	NACODA	PGI
	Valves	EX_o2_e	ABTA
EX_hxan(e)	Solution	1
	Errors
	Knockouts	CYSDS	ENO	ETHAAL	GLYAT	GLYCL	HCYSMT	SERD_L	TPI	TRPS2
	Valves	ALLTAMH	DSERDHr
EX_idon-L(e)	Solution	1
	Errors
	Knockouts	ABTA	ACALD	ACGAMK	ACKr	AST	CITL	GLYAT	GND	HXCT	ICL	LDH_D	MMCD	MTHFC	NACODA	POX
	Valves	CYSDS	SUCOAS
EX_ile-L(e)	Solution	1
	Errors
	Knockouts	ETHAAL	FTHFD	GLCDpp	HEX1	LDH_D	MGSA	PFL	PGI	POR5	POX	PPS	TALA
	Valves	ALLTAMH	PDH
EX_indole(e)	Solution	1
	Errors
	Knockouts	EDA	F6PA	FBA	HCYSMT	RPE
	Valves	DRPA	TALA
EX_ins(e)	Solution	1
	Errors
	Knockouts	ALLTAMH	CYSDS	DSERDHr	ENO	ETHAAL	FTHFD	GARFT	HCYSMT	SERD_L
	Valves	TPI	TRPS2
EX_kdo2lipid4(e)	Solution	1
	Errors
	Knockouts	ACALD	ALCD2x	CYTBD2pp	FADRx	FLVRx	FMNRx	GLYCLTDx	HCYSMT	LDH_D	MDH	NADH5	PPC	THD2pp	TPI
	Valves	NADH16pp	SUCDi
EX_lac-D(e)	Solution	1
	Errors
	Knockouts	ALCD2x	FRD2	MDH	NADH18pp	PFL	RPE
	Valves	EX_o2_e	ATPS4rpp
EX_lac-L(e)	Solution	1
	Errors
	Knockouts	ACGAMK	ACKr	AKGDH	ALCD2x	ALDD2x	ALDD2y	ALLTAMH	CITL	CYSDS	FTHFD	GLYOX	GLYOX3	HCYSMT	HEX1	HXCT	ICL	LDH_D	P5CD	PGM	POX	THD2pp
	Valves	ABTA	PGI
EX_leu-L(e)	Solution	1
	Errors
	Knockouts	ABTA	GLUDy	GLYAT	GLYCL	HEX1	LDH_D	PFL	POR5	POX	PPS	SUCOAS	XYLI2
	Valves	GND	PDH
EX_lipa(e)	Solution	1
	Errors
	Knockouts	ABTA	ACGAMK	ACKr	AKGDH	ALCD2x	ALDD2x	ALDD2y	AST	CITL	FACOAE60	ICL	LDH_D	MGSA	P5CD	POX	TPI
	Valves	PGCD	RPI
EX_lys-L(e)	Solution	1
	Errors
	Knockouts	AACTOOR	ABTA	ACALD	ACGAMK	ACKr	AST	ATHRDHr	CITL	FACOAE60	FBP	FRD2	FRD3	GLYCDx	HCYSMT	ICL	LDH_D	MGSA	P5CD	POX	TALA	THRAi
	Valves	AKGDH	PGCD
EX_mal-L(e)	Solution	1
	Errors
	Knockouts	ETHAAL	FRD2	FRD3	G6PDH2r	HCYSMT	LDH_D	MGSA	MOX	MTHFC	PFL	POX	PPS
	Valves	DRPA	PDH
EX_meoh(e)	Solution	1
	Errors
	Knockouts	AST	CBMKr	CYSDS	DSERDHr	ETHAAL	FBA	FTHFD	G6PDH2r	GLYCDx	HCYSMT	HEX7	PGI	PPC	SERD_L	TPI	TRPS2	UGLYCH
	Valves	ACGAMK	PYK
EX_orn(e)	Solution	0
	Errors	4
EX_phe-L(e)	Solution	1
	Errors
	Knockouts	ACGAMK	ACKr	AKGDH	ALCD2x	ALDD2x	ALDD2y	AST	CITL	HCYSMT	HEX1	HEX7	HXCT	ICL	LDH_D	MTHFC	NACODA	POX	PPS
	Valves	ABTA	TKT2
EX_pheme(e)	Solution	1
	Errors
	Knockouts	ABTA	ACALD	ACGAMK	ACKr	AST	CITL	FACOAE60	GLYAT	GND	HEX7	LDH_D	P5CD	POX	PPS	SUCOAS	UGLYCH
	Valves	ICL	PGI
EX_pro-L(e)	Solution	1
	Errors
	Knockouts	ABTA	ACGAMK	ACKr	ALCD2x	ALDD2x	ALDD2y	AST	CITL	FACOAE60	FRD2	FRD3	G6PDH2r	HCYSMT	ICL	LDH_D	MGSA	MOX	NACODA	PFL	PGCD	POX
	Valves	AKGDH	PDH
EX_ptrc(e)	Solution	0
	Errors	4
EX_pyr(e)	Solution	1
	Errors
	Knockouts	FTHFD	HCYSMT	LDH_D	MGSA	PDH	PFL	POX	PPC	RPE
	Valves	ATPS4rpp	DRPA
EX_quin(e)	Solution	1
	Errors
	Knockouts	CBMKr	DRPA	ETHAAL	FRD2	FRD3	HCYSMT	LDH_D	MGSA	MOX	PDH	PFL	POX
	Valves	G6PDH2r	GLYCL
EX_ser-L(e)	Solution	1
	Errors
	Knockouts	DRPA	ENO	GLYCL	HCYSMT	LDH_D	MGSA	PFL	POX	TKT2
	Valves	ETHAAL	PDH
EX_succ(e)	Solution	1
	Errors
	Knockouts	ALCD2x	FE3Ri	GHMT2r	GLYOX	GLYOX3	LDH_D	PFL
	Valves	EX_o2_e	RPE
EX_thr-L(e)	Solution	0
	Errors	4
EX_thym(e)	Solution	0
	Errors	4
EX_thymd(e)	Solution	1
	Errors
	Knockouts	ABTA	DRPA	GLYOX	GLYOX3	HCYSMT	LDH_D	MTHFC	PDH	POX	TKT1	TPI
	Valves	AKGDH	PFL
EX_trp-L(e)	Solution	1
	Errors
	Knockouts	DRPA	EDA	GLUDy	HCYSMT	TKT2	XYLI2
	Valves	PGI	PGM
EX_tyr-L(e)	Solution	1
	Errors
	Knockouts	DRPA	EDA	HCYSMT	XYLI2
	Valves	PGI	TKT2
EX_ura(e)	Solution	0
	Errors	4
EX_urea(e)	Solution	0
	Errors	4
EX_uri(e)	Solution	1
	Errors
	Knockouts	HCYSMT	PGI	PUNP2	PUNP4	PUNP6	UPPRT	URIK2	XYLI2
	Valves	EDA	TKT1
EX_val-L(e)	Solution	1
	Errors
	Knockouts	ALDD2y	DRPA	FBA3	GLCDpp	HCYSMT	HEX1	LDH_D	PFL	PGCD	PGI	POX	PPS	THD2pp
	Valves	PDH	PFK
EX_xan(e)	Solution	1
	Errors
	Knockouts	ALLTAMH	DSERDHr	ETHAAL	GLYAT	GLYCL	HCYSMT	PGM	TPI	TRPAS2
	Valves	CYSDS	SERD_L
EX_xtsn(e)	Solution	1
	Errors
	Knockouts	DHAPT	DRPA	EDA	HCYSMT	PGCD	PPC	PYK	TKT2
	Valves	ACGAMK	MGSA

## Sheet: Table 6
EX_12ppd-R(e)	Solution	0
	Errors	4
EX_12ppd-S(e)	Solution	1
	Errors
	Knockouts	CYTBDpp	DRPA	G6PDH2r	GLYOX	GLYOX3	HCYSMT
	Valves	CYTBO3_4pp	L_LACD3	TPI
EX_15dap(e)	Solution	1
	Errors
	Knockouts	FBA3	HCYSMT	LDH_D	PFK	PFL	POX	PPS
	Valves	DRPA	G6PDH2r	PDH
EX_3hpp(e)	Solution	1
	Errors
	Knockouts	DATPHs	EDA	HCYSMT	PUNP4	PYNP2r	TKT1	UPPRT
	Valves	HEX7	NTD6	PGI
EX_4abut(e)	Solution	1
	Errors
	Knockouts	ABTA	ACALD	ACGAMK	ACKr	AST	CITL	GLCDpp	GLYAT	HEX1	HXCT	ICL	LDH_D	NACODA	ORNDC	PPS	XYLI2
	Valves	ATPS4rpp	POX	SUCOAS
EX_5dglcn(e)	Solution	1
	Errors
	Knockouts	G6PDH2r	HCYSMT	MGSA
	Valves	DRPA	PGCD	PGM
EX_LalaDgluMdap(e)	Solution	0
	Errors	4
EX_LalaDgluMdapDala(e)	Solution	0
	Errors	4
EX_ac(e)	Solution	1
	Errors
	Knockouts	ABTA	HCYSMT	ICL	MGSA	PGM	POR5
	Valves	AKGDH	G6PDH2r	PGCD
EX_acald(e)	Solution	1
	Errors
	Knockouts	ALCD2x	FE3Ri	FLDR2	FRD2	G3PD7	GHMT2r	GLYCLTDx	GLYCLTDy	LDH_D	NADH18pp	NADH9	NADPHQR4	PGI	TKT2
	Valves	EX_o2_e	MGSA	OBTFL
EX_acolipa(e)	Solution	1
	Errors
	Knockouts	ACGAMK	DHAPT	DRPA	HCYSMT	HEX1	MGSA	PPC	PYK
	Valves	EDA	PGCD	PGI
EX_acser(e)	Solution	1
	Errors
	Knockouts	CYSDS	DSERDHr	ETHAAL	GHMT2r	TPI	TRPS2
	Valves	HCYSMT	PGM	SERD_L
EX_ade(e)	Solution	1
	Errors
	Knockouts	AACTOOR	ADD	ADPT	ALLTAMH	CYSDS	DURIPP	ENO	ETHAAL	FTHFD	GLCDpp	MGSA	PUNP4	PUNP6	SERD_L	TRPAS2
	Valves	DSERDHr	G6PDH2r	PUNP1
EX_adn(e)	Solution	1
	Errors
	Knockouts	ABTA	AKGDH	ALDD2y	DRPA	ENO	FTHFD	HCYSMT	ME2	THD2pp
	Valves	ALLTAMH	G6PDH2r	MGSA
EX_agm(e)	Solution	1
	Errors
	Knockouts	ABTA	ACGAMK	AKGDH	ALCD2x	ALDD2x	ALDD2y	AST	CITL	FRD2	FRD3	GLYOX	GLYOX3	HCYSMT	HXCT	ICL	LDH_D	NACODA	POX
	Valves	ACKr	PGCD	TKT1
EX_akg(e)	Solution	1
	Errors
	Knockouts	ABTA	ACALD	ACGAMK	ACKr	AST	CITL	GLYAT	HEX1	HEX7	HXCT	LDH_D	NACODA	POX	PPS	SUCOAS
	Valves	ATPS4rpp	GND	ICL
EX_ala-D(e)	Solution	0
	Errors	4
EX_ala-L(e)	Solution	1
	Errors
	Knockouts	DRPA	FTHFD	GND	LDH_D	PDH	POX	PPC
	Valves	ATPS4rpp	MGSA	PFL
EX_alaala(e)	Solution	0
	Errors	4
EX_alltn(e)	Solution	1
	Errors
	Knockouts	AACTOOR	ALLTAMH	CYSDS	DRPA	DSERDHr	ENO	FTHFD	GLCDpp	HCYSMT	MGSA	PPKr	SERD_L
	Valves	G6PDH2r	SUCDi	TRPAS2
EX_anhgm(e)	Solution	1
	Errors
	Knockouts	ABTA	ACGAMK	ACKr	AKGDH	ALCD2x	ALDD2x	ALDD2y	AST	CITL	HCYSMT	HXCT	LDH_D	MGSA	P5CD	POX	TPI
	Valves	G6PDH2r	ICL	PGCD
EX_arg-L(e)	Solution	0
	Errors	4
EX_asn-L(e)	Solution	1
	Errors
	Knockouts	ABTA	ACGAMK	ACKr	ALCD2x	ALDD2x	ALDD2y	AST	CITL	FRD2	FRD3	GLYOX	GLYOX3	HCYSMT	HXCT	ICL	LDH_D	P5CD	PGI	POX
	Valves	AKGDH	F6PP	PGCD
EX_asp-L(e)	Solution	1
	Errors
	Knockouts	ABTA	ACALD	ACGAMK	ACKr	ASPT	AST	CITL	CYSDS	G6PDH2r	GLYAT	HXCT	ICL	LDH_D	MGSA	MTHFC	P5CD	POX	PPKr	PPM
	Valves	AKGDH	CYTBO3_4pp	FUM
EX_cgly(e)	Solution	0
	Errors	4
EX_cit(e)	Solution	1
	Errors
	Knockouts	ABTA	ACALD	ACGAMK	ACKr	CITL	GLYAT	HEX1	HEX7	HXCT	ICL	LDH_D	NACODA	POX	PPS
	Valves	AKGDH	ATPS4rpp	GND
EX_co2(e)	Solution	1
	Errors
	Knockouts	EDA	FLDR2	HCYSMT	MGSA	PGI	PGM
	Valves	CYTBO3_4pp	DRPA	PGCD
EX_colipa(e)	Solution	1
	Errors
	Knockouts	AACPS7	AKGDH	ALDD2y	EDA	GHMT2r	HCYSMT	ME2	MGSA	PPC	PYK	THD2pp	TKT2
	Valves	ABTA	DHAPT	DRPA
EX_cys-L(e)	Solution	0
	Errors	4
EX_cytd(e)	Solution	0
	Errors	4
EX_dha(e)	Solution	1
	Errors
	Knockouts	DRPA	EDA	F6PA	FBP	HCYSMT	MGSA
	Valves	PGCD	PGM	TALA
EX_eca4colipa(e)	Solution	1
	Errors
	Knockouts	DHAPT	DRPA	HCYSMT	TALA
	Valves	EDA	G6PDH2r	PFK
EX_enlipa(e)	Solution	1
	Errors
	Knockouts	ABTA	ACGAMK	ACKr	ALCD2x	ALDD2x	ALDD2y	CITL	GLUDy	HXCT	ICL	LDH_D	MGSA	NACODA	POX
	Valves	AKGDH	GND	PGCD
EX_enter(e)	Solution	1
	Errors
	Knockouts	DRPA	FRD2	FRD3	GLYCL	HCYSMT	LDH_D	MGSA	PFL	POX
	Valves	ETHAAL	PDH	TKT2
EX_etha(e)	Solution	0
	Errors	4
EX_etoh(e)	Solution	1
	Errors
	Knockouts	FBA	FRD2	LDH_D	NADH18pp	TALA
	Valves	EX_o2_e	ATPS4rpp	PFL
EX_feenter(e)	Solution	1
	Errors
	Knockouts	ABTA	AKGDH	ALDD2y	EDA	HCYSMT	ME2	MGSA	MTHFC	PGM
	Valves	DRPA	THD2pp	TKT2
EX_for(e)	Solution	0
	Errors	4
EX_g3pe(e)	Solution	1
	Errors
	Knockouts	DRPA	EDA	F6PP	HCYSMT
	Valves	MGSA	PGI	TPI
EX_g3pg(e)	Solution	1
	Errors
	Knockouts	F6PA	FBA	PGM
	Valves	HCYSMT	MGSA	PGCD
EX_glcn(e)	Solution	1
	Errors
	Knockouts	DRPA	G6PDH2r	HCYSMT	LDH_D	POX	PPS	TALA
	Valves	PDH	PFK	PFL
EX_glu-L(e)	Solution	1
	Errors
	Knockouts	ABTA	ACALD	ACGAMK	ACKr	AKGDH	CITL	CYSDS	DRPA	ENO	GLYAT	HCYSMT	HXCT	LDH_D	MGSA	MTHFC	P5CD	POX
	Valves	CYTBO3_4pp	ICL	TKT2
EX_gly(e)	Solution	0
	Errors	4
EX_glyald(e)	Solution	1
	Errors
	Knockouts	DRPA	EDA	FBP	HCYSMT	MGSA	TALA
	Valves	GLYCDx	PGCD	PGM
EX_glyc(e)	Solution	0
	Errors	4
EX_glyc-R(e)	Solution	1
	Errors
	Knockouts	ABTA	ACACT8r	ACGAMK	ACKr	ALCD2x	ALDD2x	ALDD2y	ALLTAMH	AST	CITL	CYSDS	EDA	FACOAE60	FTHFD	GLYCK2	GTHOr	HCYSMT	LDH_D	MALS	MCITD	MGSA	OAADC	P5CD	POX	PYK	SUCOAS	THD2pp	TPI
	Valves	GLYCK	GND	PGM
EX_glyc3p(e)	Solution	1
	Errors
	Knockouts	HCYSMT	MGSA	TPI
	Valves	DRPA	EDA	GND
EX_glyclt(e)	Solution	1
	Errors
	Knockouts	ABTA	ACKr	AKGDH	ALDD2x	ALDD2y	CITL	ENO	HXCT	MALS	MGSA	NACODA	POR5	POX
	Valves	G6PDH2r	HCYSMT	PGCD
EX_gthrd(e)	Solution	0
	Errors	4
EX_gua(e)	Solution	1
	Errors
	Knockouts	AACTOOR	ACGAMK	ALLTAMH	CYSDS	DHAPT	ETHAAL	GLYCL	HCYSMT	MGSA	PPC	PYK	SERD_L	TRPAS2
	Valves	DSERDHr	G6PDH2r	RPE
EX_his-L(e)	Solution	1
	Errors
	Knockouts	AACTOOR	CYSDS	ENO	FTHFD	HCYSMT	MDH	SERD_L	TPI	TRPS2
	Valves	ALLTAMH	DSERDHr	ETHAAL
EX_hom-L(e)	Solution	0
	Errors	4
EX_hxa(e)	Solution	1
	Errors
	Knockouts	ACALD	ACKr	CITL	CYSDS	DRPA	FTHFD	GLYAT	HXCT	ICL	LDH_D	MGSA	P5CD	PPKr
	Valves	EX_o2_e	G6PDH2r	PPC
EX_hxan(e)	Solution	1
	Errors
	Knockouts	ALLTAMH	CYSDS	ETHAAL	FTHFD	GARFT	HCYSMT	SERD_L	TRPAS2
	Valves	DSERDHr	PGM	TPI
EX_idon-L(e)	Solution	1
	Errors
	Knockouts	DRPA	FRD2	FRD3	FTHFD	GLYCLTDx	LDH_D	MDH2	MGSA	NADH5	PDH	PFL	POX	THD2pp
	Valves	CYTBD2pp	GND	NADH16pp
EX_ile-L(e)	Solution	0
	Errors	4
EX_indole(e)	Solution	1
	Errors
	Knockouts	DRPA	FBA	HCYSMT	RPE
	Valves	EDA	F6PA	TALA
EX_ins(e)	Solution	1
	Errors
	Knockouts	ALLTAMH	CYSDS	DSERDHr	GLYCL	HCYSMT	PGM	SERD_L	TPI
	Valves	AACTOOR	ETHAAL	TRPAS2
EX_kdo2lipid4(e)	Solution	1
	Errors
	Knockouts	ACALD	ACKr	AKGDH	CITL	CYSDS	FACOAE60	GLYAT	GLYCL	GND	ICL	LDH_D	MGSA	NACODA	POX	PPKr
	Valves	ABTA	ACGAMK	CYTBO3_4pp
EX_lac-D(e)	Solution	1
	Errors
	Knockouts	ACKr	ALDD2y	PFL	PPKr
	Valves	EX_o2_e	ALCD2x	PPC
EX_lac-L(e)	Solution	1
	Errors
	Knockouts	EDA	ENO	GLYCDx	GLYOX	GLYOX3	HCYSMT	L_LACD2	L_LACD3	TALA
	Valves	DRPA	FBP	PGCD
EX_leu-L(e)	Solution	1
	Errors
	Knockouts	ABTA	ACGAMK	ACKr	AKGDH	ALCD2x	ALDD2x	ALDD2y	AST	CITL	HCYSMT	HXCT	ICL	LDH_D	MGSA	P5CD	POX
	Valves	GND	PGCD	PGM
EX_lipa(e)	Solution	1
	Errors
	Knockouts	ACALD	ACGAMK	ACKr	AKGDH	CITL	CYSDS	DRPA	FACOAE60	FADRx	GLYAT	GND	ICL	LDH_D	MGSA	MTHFC	NACODA
	Valves	ABTA	CYTBO3_4pp	POX
EX_lys-L(e)	Solution	0
	Errors	4
EX_mal-L(e)	Solution	1
	Errors
	Knockouts	ABTA	ACGAMK	ACKr	ALCD2x	ALDD2x	ALDD2y	AST	CITL	FRD2	FRD3	GLYOX	GLYOX3	HCYSMT	HXCT	ICL	LDH_D	P5CD	POX
	Valves	AKGDH	G6PDH2r	PGCD
EX_meoh(e)	Solution	1
	Errors
	Knockouts	AST	CBMKr	CYSDS	DSERDHr	ETHAAL	FBP	FTHFD	G6PDH2r	GLYCDx	HCYSMT	HEX7	PPC	PYK	SERD_L	TRPAS2	UGLYCH
	Valves	ACGAMK	PGI	TPI
EX_orn(e)	Solution	0
	Errors	4
EX_phe-L(e)	Solution	1
	Errors
	Knockouts	ABTA	AKGDH	DRPA	HCYSMT	LDH_D	MTHFC	PFL	POX	PPC	PPKr
	Valves	MGSA	PDH	TKT2
EX_pheme(e)	Solution	1
	Errors
	Knockouts	ABTA	ACALD	ACGAMK	AST	CITL	FACOAE60	GLYAT	HEX7	LDH_D	NACODA	PGI	POX	PPS	SUCOAS	UGLYCH
	Valves	ACKr	GND	ICL
EX_pro-L(e)	Solution	1
	Errors
	Knockouts	ABTA	ACKr	AKGDH	ATHRDHr	CYTBD2pp	CYTK1	F6PA	FBA	FRD2	FRD3	G3PD5	GLCDpp	GLYCLTDy	GLYOX	GLYOX3	HPYRRy	IDOND	LDH_D	MDH	MDH2	NADPHQR2	NADTRHD	P5CD	PFL	POR5	POX	PPS
	Valves	FESD1s	GLYCL	PDH
EX_ptrc(e)	Solution	0
	Errors	4
EX_pyr(e)	Solution	1
	Errors
	Knockouts	DRPA	FTHFD	HCYSMT	LDH_D	PFL	POX	PPC	TKT2
	Valves	ATPS4rpp	MGSA	PDH
EX_quin(e)	Solution	1
	Errors
	Knockouts	LDH_D	MGSA	PGCD	POR5	POX	PPC	TKT1
	Valves	GND	PDH	PFL
EX_ser-L(e)	Solution	1
	Errors
	Knockouts	DRPA	ENO	GND	HCYSMT	LDH_D	MGSA	PFL	POX
	Valves	ETHAAL	GLYCL	PDH
EX_succ(e)	Solution	1
	Errors
	Knockouts	ALCD2x	LDH_D	MGSA	PFL	TALA	THRD
	Valves	EX_o2_e	FE3Ri	THRAi
EX_thr-L(e)	Solution	0
	Errors	4
EX_thym(e)	Solution	0
	Errors	4
EX_thymd(e)	Solution	0
	Errors	4
EX_trp-L(e)	Solution	1
	Errors
	Knockouts	DRPA	EDA	HCYSMT	HEX7	TKT2
	Valves	CYTBO3_4pp	PGI	PGM
EX_tyr-L(e)	Solution	1
	Errors
	Knockouts	DRPA	EDA	TKT2
	Valves	HCYSMT	PGI	XYLI2
EX_ura(e)	Solution	0
	Errors	4
EX_urea(e)	Solution	0
	Errors	4
EX_uri(e)	Solution	1
	Errors
	Knockouts	HCYSMT	PUNP4	PUNP6	RPE	TPI	UPPRT	URIK2
	Valves	EDA	MGSA	NTD6
EX_val-L(e)	Solution	1
	Errors
	Knockouts	DRPA	FTHFD	LDH_D	MGSA	PFL	POX	PPC
	Valves	ATPS4rpp	GND	PDH
EX_xan(e)	Solution	1
	Errors
	Knockouts	ALLTAMH	DURIPP	EDA	HCYSMT	HEX7	HXPRT	PUNP2	PUNP4	PUNP5
	Valves	PGI	TKT2	XPPT
EX_xtsn(e)	Solution	1
	Errors
	Knockouts	ADNK1	ALLTAMH	EDA	GMPR	HXPRT	INSK	PGI	PUNP4	XYLI2
	Valves	ADPT	DURIPP	TKT2

## Sheet: Table 7
EX_12ppd-R(e)	Solution	0
	Errors
EX_12ppd-S(e)	Solution	0
	Errors
EX_15dap(e)	Solution	0
	Errors
EX_3hpp(e)	Solution	0
	Errors
EX_4abut(e)	Solution	0
	Errors
EX_5dglcn(e)	Solution	0
	Errors
EX_LalaDgluMdap(e)	Solution	0
	Errors
EX_LalaDgluMdapDala(e)	Solution	0
	Errors
EX_ac(e)	Solution	1
	Errors
	Knockouts	ALCD2x	FRD2	FRD3	LDH_D	POR5
	Valves	EX_o2_e
EX_acald(e)	Solution	0
	Errors
EX_acolipa(e)	Solution	0
	Errors
EX_acser(e)	Solution	0
	Errors
EX_ade(e)	Solution	0
	Errors
EX_adn(e)	Solution	0
	Errors
EX_agm(e)	Solution	0
	Errors
EX_akg(e)	Solution	0
	Errors
EX_ala-D(e)	Solution	0
	Errors
EX_ala-L(e)	Solution	1
	Errors
	Knockouts	ALCD2x	FLDR2	LDH_D	PPC	TKT2	TPI
	Valves	EX_o2_e
EX_alaala(e)	Solution	0
	Errors
EX_alltn(e)	Solution	0
	Errors
EX_anhgm(e)	Solution	0
	Errors
EX_arg-L(e)	Solution	0
	Errors
EX_asn-L(e)	Solution	0
	Errors
EX_asp-L(e)	Solution	0
	Errors
EX_cgly(e)	Solution	0
	Errors
EX_cit(e)	Solution	0
	Errors
EX_co2(e)	Solution	0
	Errors
EX_colipa(e)	Solution	0
	Errors
EX_cys-L(e)	Solution	0
	Errors
EX_cytd(e)	Solution	0
	Errors
EX_dha(e)	Solution	0
	Errors
EX_eca4colipa(e)	Solution	0
	Errors
EX_enlipa(e)	Solution	1
	Errors
	Knockouts	ACKr	ALCD2x	ALDD2x	ALDD2y	CITL	HXCT	LDH_D	MDH	PPC	THD2pp	TKT2
	Valves	EX_o2_e
EX_enter(e)	Solution	0
	Errors
EX_etha(e)	Solution	0
	Errors
EX_etoh(e)	Solution	1
	Errors
	Knockouts	ACALD	LDH_D	PFL	PGI	PPC	XYLI2
	Valves	EX_o2_e
EX_feenter(e)	Solution	0
	Errors
EX_for(e)	Solution	0
	Errors
EX_g3pe(e)	Solution	0
	Errors
EX_g3pg(e)	Solution	0
	Errors
EX_glcn(e)	Solution	0
	Errors
EX_glu-L(e)	Solution	0
	Errors
EX_gly(e)	Solution	0
	Errors
EX_glyald(e)	Solution	0
	Errors
EX_glyc(e)	Solution	0
	Errors
EX_glyc-R(e)	Solution	0
	Errors
EX_glyc3p(e)	Solution	0
	Errors
EX_glyclt(e)	Solution	0
	Errors
EX_gthrd(e)	Solution	0
	Errors
EX_gua(e)	Solution	0
	Errors
EX_his-L(e)	Solution	0
	Errors
EX_hom-L(e)	Solution	0
	Errors
EX_hxa(e)	Solution	1
	Errors
	Knockouts	ALCD2x	LDH_D	PFL	POR5	PPC
	Valves	EX_o2_e
EX_hxan(e)	Solution	0
	Errors
EX_idon-L(e)	Solution	0
	Errors
EX_ile-L(e)	Solution	0
	Errors
EX_indole(e)	Solution	0
	Errors
EX_ins(e)	Solution	0
	Errors
EX_kdo2lipid4(e)	Solution	0
	Errors
EX_lac-D(e)	Solution	1
	Errors
	Knockouts	ALCD2x	PFL	PPC	RPE	TPI
	Valves	EX_o2_e
EX_lac-L(e)	Solution	0
	Errors
EX_leu-L(e)	Solution	0
	Errors
EX_lipa(e)	Solution	1
	Errors
	Knockouts	3HAD140	ACKr	ACOAD6f	ALCD2x	ALDD2x	ALDD2y	CITL	HXCT	LDH_D	PPC	THD2pp	TKT1
	Valves	EX_o2_e
EX_lipa_cold(e)	Solution	1
	Errors
	Knockouts	ACALD	ACKr	CITL	CYTK1	GLYAT	HXCT	LDH_D	MDH	PPC
	Valves	EX_o2_e
EX_lys-L(e)	Solution	0
	Errors
EX_mal-L(e)	Solution	0
	Errors
EX_meoh(e)	Solution	0
	Errors
EX_orn(e)	Solution	0
	Errors
EX_phe-L(e)	Solution	0
	Errors
EX_pheme(e)	Solution	0
	Errors
EX_pro-L(e)	Solution	0
	Errors
EX_ptrc(e)	Solution	0
	Errors
EX_pyr(e)	Solution	0
	Errors
EX_quin(e)	Solution	0
	Errors
EX_ser-L(e)	Solution	0
	Errors
EX_succ(e)	Solution	0
	Errors
EX_thr-L(e)	Solution	0
	Errors
EX_thym(e)	Solution	0
	Errors
EX_thymd(e)	Solution	0
	Errors
EX_trp-L(e)	Solution	0
	Errors
EX_tyr-L(e)	Solution	0
	Errors
EX_ura(e)	Solution	0
	Errors
EX_urea(e)	Solution	0
	Errors
EX_uri(e)	Solution	0
	Errors
EX_val-L(e)	Solution	1
	Errors
	Knockouts	ALCD2x	LDH_D	PFL	PGI	PPC	PYK
	Valves	EX_o2_e
EX_xan(e)	Solution	0
	Errors
EX_xtsn(e)	Solution	0
	Errors

## Sheet: Table 8
EX_12ppd-R(e)	Solution	1
	Errors
	Knockouts	ALDD2y	ALLTAMH	CYSDS	DRPA	DSERDHr	ETHAAL	F6PA	FBA	GLYCL	GLYOX	GLYOX3	HCYSMT	HEX1	HEX7	LALDO2x	LALDO3	PPS	SERD_L	SUCDi	TALA	THD2pp	TRPS2
	Valves	PGM
EX_12ppd-S(e)	Solution	1
	Errors
	Knockouts	ALDD2y	ALLTAMH	CYSDS	DSERDHr	ETHAAL	F6PA	FBP	GLYCL	GLYOX	GLYOX3	HCYSMT	HEX1	HEX7	LCADi	POR5	PPS	SERD_L	SUCDi	TALA	THD2pp	TRPAS2
	Valves	PGM
EX_15dap(e)	Solution	0
	Errors
EX_3hpp(e)	Solution	0
	Errors
EX_4abut(e)	Solution	0
	Errors
EX_5dglcn(e)	Solution	1
	Errors
	Knockouts	HCYSMT	PGCD	TPI
	Valves	PGM
EX_LalaDgluMdap(e)	Solution	0
	Errors
EX_LalaDgluMdapDala(e)	Solution	0
	Errors
EX_ac(e)	Solution	0
	Errors
EX_acald(e)	Solution	0
	Errors
EX_acolipa(e)	Solution	0
	Errors
EX_acser(e)	Solution	0
	Errors
EX_ade(e)	Solution	1
	Errors
	Knockouts	ALLTAMH	CYSDS	DRPA	DSERDHr	ETHAAL	FTHFD	G6PDH2r	GLCDpp	HCYSMT	MGSA	SERD_L	TRPS2
	Valves	PGM
EX_adn(e)	Solution	1
	Errors
	Knockouts	ALLTAMH	CYSDS	DSERDHr	ETHAAL	GLYAT	GLYCL	HCYSMT	ICL	PPS	SERD_L	TPI	TRPS2
	Valves	PGM
EX_agm(e)	Solution	0
	Errors
EX_akg(e)	Solution	0
	Errors
EX_ala-D(e)	Solution	0
	Errors
EX_ala-L(e)	Solution	0
	Errors
EX_alaala(e)	Solution	0
	Errors
EX_alltn(e)	Solution	1
	Errors
	Knockouts	AACTOOR	ALLTAMH	CYSDS	DRPA	DSERDHr	EDA	ETHAAL	FBP	GLYCDx	GLYCL	HCYSMT	MGSA	SERD_L	TALA	TRPS2
	Valves	PGM
EX_anhgm(e)	Solution	1
	Errors
	Knockouts	HCYSMT	MGSA	PDH	PGCD	PGI	TALA	XYLI2
	Valves	PGM
EX_arg-L(e)	Solution	0
	Errors
EX_asn-L(e)	Solution	0
	Errors
EX_asp-L(e)	Solution	0
	Errors
EX_cgly(e)	Solution	1
	Errors
	Knockouts	ALLTAMH	ASPT	CYSDS	DRPA	DSERDHr	EDA	ETHAAL	F6PA	FRD3	G3PD5	G3PD6	G5SD	GLYAT	GLYCL	GLYCLTDy	HCYSMT	HPYRI	IDOND	MGSA	NADPHQR2	NADPHQR3	NADTRHD	PGI	POR5	PPS	PYAM5PO	SERD_L	TRPS2
	Valves	PGM
EX_cit(e)	Solution	0
	Errors
EX_co2(e)	Solution	1
	Errors
	Knockouts	AKGDH	GLCDpp	HEX1	HEX7	ICL	PPCK	PPS
	Valves	PGM
EX_colipa(e)	Solution	0
	Errors
EX_cys-L(e)	Solution	1
	Errors
	Knockouts	CYSDS	DSERDHr	ETHAAL	GHMT2r	HCYSMT	SERD_L	TPI	TRPAS2
	Valves	PGM
EX_cytd(e)	Solution	0
	Errors
EX_dha(e)	Solution	1
	Errors
	Knockouts	ASPT	ATHRDHr	DRPA	EDA	FBA3	FLDR2	FRD3	G3PD5	G3PD6	GLCDpp	GLYCLTDy	HPYRRy	IDOND	MGSA	NADPHQR2	NADPHQR3	NADTRHD	P5CD	PFK	PFL	PGCD	PPS	PYAM5PO
	Valves	PGM
EX_eca4colipa(e)	Solution	0
	Errors
EX_enlipa(e)	Solution	1
	Errors
	Knockouts	ABTA	ACKr	AKGDH	ALCD2x	ALDD2x	ALDD2y	ALLTAMH	CITL	CYSDS	DRPA	FTHFD	GLYCK2	HCYSMT	HXCT	LDH_D	MALS	ME2	POX	THD2pp	TKT2	TPI
	Valves	PGM
EX_enter(e)	Solution	1
	Errors
	Knockouts	CYSDS	DSERDHr	ETHAAL	GHMT2r	HCYSMT	SERD_L	TPI	TRPS2
	Valves	PGM
EX_etha(e)	Solution	0
	Errors
EX_etoh(e)	Solution	0
	Errors
EX_feenter(e)	Solution	1
	Errors
	Knockouts	CYSDS	DSERDHr	ETHAAL	HCYSMT	MTHFC	SERD_L	TPI	TRPAS2
	Valves	PGM
EX_for(e)	Solution	0
	Errors
EX_g3pe(e)	Solution	0
	Errors
EX_g3pg(e)	Solution	1
	Errors
	Knockouts	ABTA	AKGDH	ALDD2y	DRPA	F6PA	FBP	HCYSMT	HPYRRx	MALS	ME2	MGSA	PGCD	TALA	THD2pp	TRSARr
	Valves	PGM
EX_glcn(e)	Solution	1
	Errors
	Knockouts	HCYSMT	PGCD	TPI
	Valves	PGM
EX_glu-L(e)	Solution	0
	Errors
EX_gly(e)	Solution	0
	Errors
EX_glyald(e)	Solution	1
	Errors
	Knockouts	DRPA	EDA	G6PDH2r	HCYSMT	MGSA	PGCD
	Valves	PGM
EX_glyc(e)	Solution	0
	Errors
EX_glyc-R(e)	Solution	0
	Errors
EX_glyc3p(e)	Solution	0
	Errors
EX_glyclt(e)	Solution	0
	Errors
EX_gthrd(e)	Solution	0
	Errors
EX_gua(e)	Solution	1
	Errors
	Knockouts	AACTOOR	ALLTAMH	CYSDS	DRPA	DSERDHr	EDA	ETHAAL	FTHFD	HCYSMT	MGSA	PGI	SERD_L	TRPS2	XYLI2
	Valves	PGM
EX_his-L(e)	Solution	1
	Errors
	Knockouts	AACTOOR	ALLTAMH	CYSDS	DRPA	DSERDHr	EDA	ETHAAL	FTHFD	HCYSMT	MGSA	SERD_L	TKT1	TRPAS2
	Valves	PGM
EX_hom-L(e)	Solution	0
	Errors
EX_hxa(e)	Solution	0
	Errors
EX_hxan(e)	Solution	1
	Errors
	Knockouts	AACTOOR	ALLTAMH	CYSDS	DRPA	DSERDHr	EDA	ETHAAL	FTHFD	G6PDH2r	HCYSMT	MGSA	SERD_L	TRPS2
	Valves	PGM
EX_idon-L(e)	Solution	1
	Errors
	Knockouts	HCYSMT	PGCD	TPI
	Valves	PGM
EX_ile-L(e)	Solution	0
	Errors
EX_indole(e)	Solution	0
	Errors
EX_ins(e)	Solution	1
	Errors
	Knockouts	ALLTAMH	CYSDS	DRPA	DSERDHr	ETHAAL	FTHFD	G6PDH2r	GLCDpp	HCYSMT	MGSA	SERD_L	TRPS2
	Valves	PGM
EX_kdo2lipid4(e)	Solution	1
	Errors
	Knockouts	ABTA	ACALD	ACKr	AKGDH	ALCD2x	ALDD2x	ALDD2y	ALLTAMH	CITL	CYSDS	FACOAE60	FRD2	FRD3	FTHFD	GLYCK2	HCYSMT	LDH_D	MALS	ME2	POX	THD2pp	TKT2	TPI
	Valves	PGM
EX_lac-D(e)	Solution	0
	Errors
EX_lac-L(e)	Solution	1
	Errors
	Knockouts	DRPA	EDA	G6PDH2r	GLYOX	GLYOX3	HCYSMT	L_LACD2	L_LACD3	PGCD
	Valves	PGM
EX_leu-L(e)	Solution	0
	Errors
EX_lipa(e)	Solution	1
	Errors
	Knockouts	AACPS1	ABTA	ACKr	AKGDH	ALDD2x	ALDD2y	ALLTAMH	CITL	CYSDS	EAR140x	F6PP	FBP	FTHFD	GLYCK2	HCYSMT	HXCT	MALS	ME2	MGSA	PGI	POR5	POX	THD2pp	TKT2
	Valves	PGM
EX_lipa_cold(e)	Solution	1
	Errors
	Knockouts	ABTA	ACKr	AKGDH	ALCD2x	ALDD2x	ALDD2y	ALLTAMH	CITL	CYSDS	FRD2	FRD3	FTHFD	GLYCK2	HCYSMT	HXCT	LDH_D	MALS	ME2	POR5	POX	THD2pp	TKT2	TPI
	Valves	PGM
EX_lys-L(e)	Solution	0
	Errors
EX_mal-L(e)	Solution	0
	Errors
EX_meoh(e)	Solution	0
	Errors
EX_orn(e)	Solution	0
	Errors
EX_phe-L(e)	Solution	0
	Errors
EX_pheme(e)	Solution	0
	Errors
EX_pro-L(e)	Solution	0
	Errors
EX_ptrc(e)	Solution	0
	Errors
EX_pyr(e)	Solution	0
	Errors
EX_quin(e)	Solution	0
	Errors
EX_ser-L(e)	Solution	1
	Errors
	Knockouts	CYSDS	DRPA	DSERDHr	EDA	ETHAAL	HCYSMT	MGSA	MTHFC	RPE	SERD_L	TRPAS2
	Valves	PGM
EX_succ(e)	Solution	0
	Errors
EX_thr-L(e)	Solution	0
	Errors
EX_thym(e)	Solution	0
	Errors
EX_thymd(e)	Solution	1
	Errors
	Knockouts	CYSDS	DSERDHr	ETHAAL	HCYSMT	MTHFC	SERD_L	TPI	TRPAS2
	Valves	PGM
EX_trp-L(e)	Solution	0
	Errors
EX_tyr-L(e)	Solution	0
	Errors
EX_ura(e)	Solution	0
	Errors
EX_urea(e)	Solution	0
	Errors
EX_uri(e)	Solution	0
	Errors
EX_val-L(e)	Solution	0
	Errors
EX_xan(e)	Solution	1
	Errors
	Knockouts	ALLTAMH	ASPT	CYSDS	DRPA	DSERDHr	EDA	ETHAAL	F6PA	FRD3	FTHFD	G3PD5	G3PD6	GLCDpp	GLYAT	GLYCLTDy	HPYRRy	HXAND	IDOND	MGSA	NADPHQR2	NADPHQR3	NADTRHD	P5CD	POR5	PPS	PYAM5PO	SERD_L	TRPS2
	Valves	PGM
EX_xtsn(e)	Solution	1
	Errors
	Knockouts	ALLTAMH	CYSDS	DRPA	DSERDHr	ETHAAL	FTHFD	G6PDH2r	GLCDpp	HCYSMT	MGSA	SERD_L	TRPAS2
	Valves	PGM

## Sheet: Table 9
EX_12ppd-R(e)	Solution	0
	Errors
EX_12ppd-S(e)	Solution	0
	Errors
EX_15dap(e)	Solution	1
	Errors
	Knockouts	CYTBO3_4pp	DRPA	ETHAAL	F6PA	FBP	FRD2	FRD3	GLYCL	GLYOX	GLYOX3	HCYSMT	LDH_D	OBTFL	PFL	POX	TALA
	Valves	PDH
EX_3hpp(e)	Solution	0
	Errors
EX_4abut(e)	Solution	0
	Errors
EX_5dglcn(e)	Solution	1
	Errors
	Knockouts	DRPA	GNK	HEX1	LDH_D	PFL	POX	PPS	XYLI2
	Valves	PDH
EX_LalaDgluMdap(e)	Solution	0
	Errors
EX_LalaDgluMdapDala(e)	Solution	0
	Errors
EX_ac(e)	Solution	0
	Errors
EX_acald(e)	Solution	0
	Errors
EX_acolipa(e)	Solution	0
	Errors
EX_acser(e)	Solution	0
	Errors
EX_ade(e)	Solution	1
	Errors
	Knockouts	ACGAMK	ALLTAMH	DRPA	ETHAAL	FBA	FTHFD	GLYCDx	HCYSMT	LDH_D	MGSA	PFL	POX	PPC	TALA
	Valves	PDH
EX_adn(e)	Solution	1
	Errors
	Knockouts	ALLTAMH	DRPA	ETHAAL	FTHFD	G6PDH2r	HCYSMT	LDH_D	MGSA	PFL	POX	PPC
	Valves	PDH
EX_agm(e)	Solution	0
	Errors
EX_akg(e)	Solution	1
	Errors
	Knockouts	ABTA	AKGDH	GND	LDH_D	MTHFC	PFL	POR5	POX	PPKr	PUNP2	PUNP4	TPI
	Valves	PDH
EX_ala-D(e)	Solution	0
	Errors
EX_ala-L(e)	Solution	1
	Errors
	Knockouts	DRPA	ETHAAL	GLYCL	GND	LDH_D	PFL	POX	TPI
	Valves	PDH
EX_alaala(e)	Solution	0
	Errors
EX_alltn(e)	Solution	0
	Errors
EX_anhgm(e)	Solution	0
	Errors
EX_arg-L(e)	Solution	0
	Errors
EX_asn-L(e)	Solution	0
	Errors
EX_asp-L(e)	Solution	1
	Errors
	Knockouts	AACTOOR	ASPT	ATHRDHr	CYTBD2pp	DRPA	ETHAAL	F6PA	FRD2	FRD3	G3PD5	GLCDpp	GLUDy	GLYCL	GLYCLTDy	HCYSMT	HPYRRy	IDOND	LDH_D	MGSA	MOX	NADPHQR2	NADTRHD	P5CD	PFL	POX	PPKr	PPS	PYAM5PO
	Valves	PDH
EX_cgly(e)	Solution	1
	Errors
	Knockouts	ASPT	CYTBD2pp	DRPA	ETHAAL	G3PD5	GLCDpp	GLYAT	GLYCL	GLYCLTDy	GMPR	HPYRI	IDOND	LDH_D	MDH	NADPHQR2	NADTRHD	OXAMTC	P5CD	PFK	PFL	POX	PPS	PYAM5PO	SUCDi	TALA	THRAi	THRD
	Valves	PDH
EX_cit(e)	Solution	0
	Errors
EX_co2(e)	Solution	1
	Errors
	Knockouts	ACGAMK	DRPA	HCYSMT	LDH_D	MGSA	PFL	PGCD	POX	PPC
	Valves	PDH
EX_colipa(e)	Solution	0
	Errors
EX_cys-L(e)	Solution	1
	Errors
	Knockouts	DRPA	ETHAAL	GLYCL	HCYSMT	LDH_D	PFL	PGM	POX	PPS	TPI
	Valves	PDH
EX_cytd(e)	Solution	1
	Errors
	Knockouts	ASPT	DRPA	ETHAAL	F6PP	GLYCL	HCYSMT	LDH_D	MDH	MGSA	MOX	PFL	PGI	POX
	Valves	PDH
EX_dha(e)	Solution	1
	Errors
	Knockouts	ASPT	ATHRDHr	DRPA	FBA	FBA3	FRD3	G3PD5	G3PD6	GLCDpp	GLYCLTDy	HPYRRy	IDOND	LDH_D	NADPHQR2	NADPHQR3	NADTRHD	P5CD	PFL	PGCD	POX	PPC	PYAM5PO
	Valves	PDH
EX_eca4colipa(e)	Solution	1
	Errors
	Knockouts	ACALD	ACGAMK	ALLTAMH	CYSDS	DHAPT	DSERDHr	ETHAAL	FTHFD	G6PDH2r	NDPK3	PFL	POX	PPC	PYK	SERD_L	TKT1	TPI	TRPS2
	Valves	PDH
EX_enlipa(e)	Solution	0
	Errors
EX_enter(e)	Solution	1
	Errors
	Knockouts	DRPA	ETHAAL	GHMT2r	HCYSMT	LDH_D	MGSA	PFL	POX	PPC	TKT2	TPI
	Valves	PDH
EX_etha(e)	Solution	0
	Errors
EX_etoh(e)	Solution	0
	Errors
EX_feenter(e)	Solution	1
	Errors
	Knockouts	ACGAMK	DRPA	ETHAAL	GLYCL	HCYSMT	LDH_D	MGSA	PFL	POX	PPC	TKT2
	Valves	PDH
EX_for(e)	Solution	0
	Errors
EX_g3pe(e)	Solution	0
	Errors
EX_g3pg(e)	Solution	0
	Errors
EX_glcn(e)	Solution	1
	Errors
	Knockouts	DRPA	FBA3	GND	LDH_D	PFK	PFL	POX	PPS
	Valves	PDH
EX_glu-L(e)	Solution	0
	Errors
EX_gly(e)	Solution	0
	Errors
EX_glyald(e)	Solution	1
	Errors
	Knockouts	DRPA	G6PDH2r	HCYSMT	LDH_D	MGSA	PFL	PGCD	POX	PPC
	Valves	PDH
EX_glyc(e)	Solution	1
	Errors
	Knockouts	DRPA	FBP	GLYCDx	HCYSMT	LDH_D	MGSA	PFL	PGCD	PGI	POX	PPC	TALA
	Valves	PDH
EX_glyc-R(e)	Solution	0
	Errors
EX_glyc3p(e)	Solution	0
	Errors
EX_glyclt(e)	Solution	0
	Errors
EX_gthrd(e)	Solution	1
	Errors
	Knockouts	AACTOOR	ASPT	ATHRDHr	CYTBD2pp	DRPA	ETHAAL	FRD2	FRD3	G3PD5	G3PT	GLYCL	GLYCLTDy	GMPR	HCYSMT	HPYRI	IDOND	LDH_D	MDH	MGSA	MOX	NADPHQR2	NADTRHD	P5CD	PFL	POX	PPS	PYAM5PO
	Valves	PDH
EX_gua(e)	Solution	1
	Errors
	Knockouts	ALLTAMH	DRPA	ETHAAL	F6PP	FTHFD	HCYSMT	LDH_D	MGSA	PFL	PGI	POX	PPC
	Valves	PDH
EX_his-L(e)	Solution	1
	Errors
	Knockouts	ALLTAMH	DRPA	ETHAAL	FTHFD	GLUDy	HCYSMT	LDH_D	PFL	POX	PPC	TKT2
	Valves	PDH
EX_hom-L(e)	Solution	1
	Errors
	Knockouts	AACTOOR	ASPT	ATHRDHr	CYTBD2pp	DRPA	DSERDHr	FESD1s	G3PD5	GLYCDx	GLYCL	GLYCLTDy	IDOND	LDH_D	MDH	MGSA	NADPHQR2	NADTRHD	P5CD	PFL	POX	PPKr	PYAM5PO	SERD_L	SUCDi	TPI	TRPS2	TRSARr
	Valves	PDH
EX_hxa(e)	Solution	0
	Errors
EX_hxan(e)	Solution	1
	Errors
	Knockouts	ALLTAMH	DRPA	ETHAAL	FTHFD	G6PDH2r	HCYSMT	LDH_D	MGSA	PFL	POX	PPC
	Valves	PDH
EX_idon-L(e)	Solution	1
	Errors
	Knockouts	DRPA	GNK	HEX1	LDH_D	PFL	POX	PPS	XYLI2
	Valves	PDH
EX_ile-L(e)	Solution	1
	Errors
	Knockouts	ASPT	CYTBD2pp	DRPA	DSERDHr	G3PD5	GLCDpp	GLYAT	GLYCDx	GLYCL	GLYCLTDy	IDOND	INSK	MGSA	NADPHQR2	NADTRHD	P5CD	PFL	POX	PPKr	PYAM5PO	SERD_L	SUCDi	THRD	TPI	TRPAS2	TRSARr
	Valves	PDH
EX_indole(e)	Solution	0
	Errors
EX_ins(e)	Solution	1
	Errors
	Knockouts	ACGAMK	ALLTAMH	DRPA	ETHAAL	FTHFD	G6PDH2r	HCYSMT	LDH_D	MGSA	PFL	POX	PPC
	Valves	PDH
EX_kdo2lipid4(e)	Solution	0
	Errors
EX_lac-D(e)	Solution	1
	Errors
	Knockouts	DRPA	GND	HCYSMT	PFL	PGCD	POX	PPC
	Valves	PDH
EX_lac-L(e)	Solution	1
	Errors
	Knockouts	DRPA	G6PDH2r	GLYOX	GLYOX3	HCYSMT	LDH_D	PFL	PGCD	POX	PPC
	Valves	PDH
EX_leu-L(e)	Solution	1
	Errors
	Knockouts	ABTA	ACALD	AKGDH	GND	LDH_D	MGSA	MTHFC	PFL	POR5	POX
	Valves	PDH
EX_lipa(e)	Solution	0
	Errors
EX_lipa_cold(e)	Solution	0
	Errors
EX_lys-L(e)	Solution	1
	Errors
	Knockouts	ACGAMK	DRPA	ETHAAL	FBP	FRD2	FRD3	GLYCDx	GLYCL	GLYOX	GLYOX3	HCYSMT	LDH_D	MCITD	PFL	POX	TALA
	Valves	PDH
EX_mal-L(e)	Solution	1
	Errors
	Knockouts	AACTOOR	ACGAMK	DRPA	FRD2	FRD3	G6PDH2r	GLYCL	HCYSMT	LDH_D	MGSA	PFL	PGCD	POX	PPS
	Valves	PDH
EX_meoh(e)	Solution	1
	Errors
	Knockouts	AACTOOR	ACACT4r	ACGAMK	ACOAD6f	ALLTAMH	CYSDS	DASYN120	DASYN180	DASYN181	DHAPT	DSERDHr	DURIPP	FACOAE140	FACOAE141	FACOAL160t2pp	FACOAL161t2pp	FLDR2	FTHFD	G6PDH2r	GTHOr	HCYSMT	MCITD	ME1	ME2	MGSA	OAADC	PPC	PYK	RNDR1	RNDR2	SERD_L	TRPS2
	Valves	PDH
EX_orn(e)	Solution	0
	Errors
EX_phe-L(e)	Solution	1
	Errors
	Knockouts	DRPA	HCYSMT	HEX1	HEX7	LDH_D	PFL	POX	PPS	TKT2
	Valves	PDH
EX_pheme(e)	Solution	1
	Errors
	Knockouts	ABTA	ACKr	ACS	AKGDH	CPPPGO2	ETHAAL	FBP	FRD2	FRD3	GLYCDx	HCYSMT	LDH_D	ME2	MGSA	MTHFC	PFL	POR5	POX	PPPGO3	TALA	THD2pp
	Valves	PDH
EX_pro-L(e)	Solution	0
	Errors
EX_ptrc(e)	Solution	0
	Errors
EX_pyr(e)	Solution	0
	Errors
EX_quin(e)	Solution	1
	Errors
	Knockouts	DRPA	GLYCL	HCYSMT	LDH_D	PFL	PGCD	POX	RPE
	Valves	PDH
EX_ser-L(e)	Solution	1
	Errors
	Knockouts	CYTBO3_4pp	DRPA	ETHAAL	GLYCL	GND	HEX1	HEX7	LDH_D	MGSA	PFL	POX
	Valves	PDH
EX_succ(e)	Solution	1
	Errors
	Knockouts	DRPA	ETHAAL	GLYCL	HCYSMT	LDH_D	MGSA	PFL	PGI	POX	XYLI2
	Valves	PDH
EX_thr-L(e)	Solution	1
	Errors
	Knockouts	ALLTAMH	ASPT	CYTBD2pp	DRPA	DSERDHr	ETHAAL	FBA	FBA3	FRD2	FRD3	FTHFD	G3PD5	GHMT2r	GLYAT	GLYCDx	GLYCLTDy	IDOND	INSK	LDH_D	MCITD	MGSA	NADPHQR2	NADTRHD	P5CD	PFL	POX	PPKr	PYAM5PO	SERD_L	THRD	TRPAS2	TRSARr
	Valves	PDH
EX_thym(e)	Solution	1
	Errors
	Knockouts	DURIPP	HCYSMT	LDH_D	NTD6	PFK	PFL	POR5	POX	PPS	PUNP4	PUNP6	TALA	TKT2
	Valves	PDH
EX_thymd(e)	Solution	1
	Errors
	Knockouts	DRPA	HCYSMT	HEX7	LDH_D	PFL	PGI	POX	PPS	TKT2
	Valves	PDH
EX_trp-L(e)	Solution	1
	Errors
	Knockouts	DRPA	HCYSMT	LDH_D	MGSA	PFL	PGCD	POX	PPC	RPE
	Valves	PDH
EX_tyr-L(e)	Solution	0
	Errors
EX_ura(e)	Solution	1
	Errors
	Knockouts	DRPA	ETHAAL	G6PDH2r	GLYCL	HCYSMT	LDH_D	MDH	MGSA	PFL	POX
	Valves	PDH
EX_urea(e)	Solution	0
	Errors
EX_uri(e)	Solution	1
	Errors
	Knockouts	DRPA	ETHAAL	GLYCL	HCYSMT	LDH_D	MGSA	PFL	POX	TKT2
	Valves	PDH
EX_val-L(e)	Solution	1
	Errors
	Knockouts	DRPA	HCYSMT	LDH_D	MGSA	PFL	PGCD	POX	PPC	TKT1
	Valves	PDH
EX_xan(e)	Solution	1
	Errors
	Knockouts	ALLTAMH	ASPT	DRPA	ETHAAL	F6PA	FRD3	FTHFD	G3PD5	G3PD6	GLCDpp	GLYAT	GLYCLTDy	HPYRI	HXAND	IDOND	LDH_D	NADPHQR2	NADPHQR3	NADTRHD	P5CD	PFL	POX	PPC	PYAM5PO
	Valves	PDH
EX_xtsn(e)	Solution	1
	Errors
	Knockouts	ALLTAMH	DRPA	ETHAAL	FTHFD	HCYSMT	LDH_D	PFL	POX	PPC	TKT2	TPI
	Valves	PDH

[truncated: 8 more sheets: Table 10, Table 11, Table 12, Table 13, Table 14, Table 15, Table 16, Table 17]
