# Supplementary material for: MoVE identifies metabolic valves to switch between phenotypic states
Source: Nat Commun. 2018 Dec 14;9:5332. doi: 10.1038/s41467-018-07719-4 (PMC6294006; doi:10.1038/s41467-018-07719-4)
Supplement: Supplementary file 7 — Supplementary Data 3 [file 41467_2018_7719_MOESM7_ESM.zip]

Archive with 10 entries (9 files):
- data/
- data/fully_decoupled.json
- data/fully_decoupled.pickle
- data/fully_decoupled_single_valve.json
- data/fully_decoupled_single_valve.pickle
- data/partially_decoupled.json
- data/partially_decoupled.pickle
- data/partially_decoupled_single_valve.json
- data/partially_decoupled_single_valve.pickle
- data/readme.txt
