# Supplementary material for: MoVE identifies metabolic valves to switch between phenotypic states
Source: Nat Commun. 2018 Dec 14;9:5332. doi: 10.1038/s41467-018-07719-4 (PMC6294006; doi:10.1038/s41467-018-07719-4)
Supplement: Supplementary file 7 — Supplementary Data 3 [file 41467_2018_7719_MOESM7_ESM.zip › data/fully_decoupled.json]

{"1": {"EX_orn(e)": {"warning": 1.0, "solution": 0.0, "error_message": "Failed to calculate solution"}, "EX_lac-L(e)": {"production_mcs_indices": [1032, 1093, 1282, 1314, 1408, 1409, 1487, 1600, 1601], "growth_mcs_indices": [1032, 1093, 1282, 1408, 1409, 1487, 1600, 1601], "solution": 1.0, "valve_indices": 1314}, "EX_glyc-R(e)": {"solution": 0.0, "error_message": "Failed to calculate solution"}, "EX_acser(e)": {"solution": 0.0, "error_message": "Failed to calculate solution"}, "EX_dha(e)": {"production_mcs_indices": [913, 1032, 1151, 1267, 1335, 1367, 1372, 1382, 1398, 1525, 1553, 1621, 1865, 1870, 2013, 2046, 2063, 2066, 2171, 2384], "growth_mcs_indices": [913, 1032, 1151, 1267, 1335, 1372, 1382, 1398, 1525, 1553, 1621, 1865, 1870, 2013, 2046, 2063, 2066, 2171, 2384], "solution": 1.0, "valve_indices": 1367}, "EX_ala-D(e)": {"production_mcs_indices": [558, 734, 745, 913, 926, 1145, 1216, 1221, 1227, 1228, 1267, 1326, 1335, 1393, 1398, 1499, 1523, 1551, 1553, 1740, 1836, 1865, 1870, 1876, 2013, 2076, 2170, 2208, 2254, 2276, 2427, 2428, 2570], "growth_mcs_indices": [558, 734, 745, 913, 926, 1145, 1216, 1221, 1227, 1228, 1267, 1326, 1335, 1393, 1398, 1499, 1523, 1551, 1553, 1740, 1836, 1865, 1870, 1876, 2013, 2076, 2170, 2208, 2254, 2427, 2428, 2570], "solution": 1.0, "valve_indices": 2276}, "EX_acald(e)": {"solution": 0.0, "error_message": "Failed to calculate solution"}, "EX_alltn(e)": {"warning": 1.0, "solution": 0.0, "error_message": "Failed to calculate solution"}, "EX_akg(e)": {"production_mcs_indices": [477, 511, 607, 628, 629, 816, 1093, 1113, 1150, 1151, 1422, 1532, 1551, 2013, 2075, 2171], "growth_mcs_indices": [477, 511, 607, 628, 629, 816, 1093, 1113, 1150, 1151, 1532, 1551, 2013, 2075, 2171], "solution": 1.0, "valve_indices": 1422}, "EX_3hpp(e)": {"warning": 1.0, "solution": 0.0, "error_message": "Failed to calculate solution"}, "EX_pro-L(e)": {"production_mcs_indices": [477, 492, 504, 511, 607, 744, 816, 902, 1382, 1422, 1532, 1551, 1621, 1846, 1853, 2076, 2171], "growth_mcs_indices": [477, 492, 504, 511, 607, 744, 816, 902, 1382, 1422, 1532, 1551, 1621, 1853, 2076, 2171], "solution": 1.0, "valve_indices": 1846}, "EX_gly(e)": {"solution": 0.0, "error_message": "Failed to calculate solution"}, "EX_co2(e)": {"production_mcs_indices": [1032, 1093, 1215, 1244, 1314, 1487, 1789], "growth_mcs_indices": [1032, 1093, 1215, 1244, 1487, 1789], "solution": 1.0, "valve_indices": 1314}, "EX_quin(e)": {"production_mcs_indices": [922, 1032, 1396, 1621, 2046, 2066, 2171, 2186, 2311], "growth_mcs_indices": [922, 1032, 1396, 1621, 2066, 2171, 2186, 2311], "solution": 1.0, "valve_indices": 2046}, "EX_12ppd-S(e)": {"production_mcs_indices": [492, 511, 745, 877, 1032, 1132, 1335, 1367, 1396, 1408, 1409, 1422, 1499, 1615, 1621, 1853, 2076, 2171, 2182, 2197, 2455], "growth_mcs_indices": [492, 511, 745, 1032, 1132, 1335, 1367, 1396, 1408, 1409, 1422, 1499, 1615, 1621, 1853, 2076, 2171, 2182, 2197, 2455], "solution": 1.0, "valve_indices": 877}, "EX_ins(e)": {"production_mcs_indices": [504, 634, 1032, 1106, 1240, 1282, 1487, 1621, 1789, 2046, 2066, 2171, 2180], "growth_mcs_indices": [504, 634, 1032, 1106, 1240, 1282, 1487, 1621, 1789, 2066, 2171, 2180], "solution": 1.0, "valve_indices": 2046}, "EX_ade(e)": {"production_mcs_indices": [555, 573, 1047, 1093, 2076, 2247, 2250, 2252, 2311, 2570], "growth_mcs_indices": [555, 573, 1047, 1093, 2076, 2247, 2250, 2252, 2311], "solution": 1.0, "valve_indices": 2570}, "EX_ile-L(e)": {"production_mcs_indices": [492, 628, 734, 913, 977, 1032, 1150, 1151, 1240, 1267, 1335, 1382, 1398, 1525, 1553, 1566, 1757, 1865, 1870, 2009, 2013, 2046, 2066, 2075, 2171, 2254, 2384, 2428], "growth_mcs_indices": [492, 628, 734, 913, 977, 1032, 1150, 1151, 1240, 1267, 1335, 1382, 1398, 1525, 1553, 1566, 1757, 1865, 1870, 2009, 2013, 2066, 2075, 2171, 2254, 2384, 2428], "solution": 1.0, "valve_indices": 2046}, "EX_mal-L(e)": {"production_mcs_indices": [626, 629, 913, 1093, 1144, 1217, 1220, 1227, 1228, 1282, 1397, 1487, 1621, 1758, 1761, 1789, 1836, 1858, 1861, 2417], "growth_mcs_indices": [626, 629, 913, 1093, 1144, 1217, 1220, 1228, 1282, 1397, 1487, 1621, 1758, 1761, 1789, 1836, 1858, 1861, 2417], "solution": 1.0, "valve_indices": 1227}, "EX_hxa(e)": {"production_mcs_indices": [251, 626, 1621, 2066, 2170, 2180], "growth_mcs_indices": [626, 1621, 2066, 2170, 2180], "solution": 1.0, "valve_indices": 251}, "EX_idon-L(e)": {"production_mcs_indices": [1314, 1487, 2455], "growth_mcs_indices": [1487, 2455], "solution": 1.0, "valve_indices": 1314}, "EX_uri(e)": {"warning": 1.0, "solution": 0.0, "error_message": "Failed to calculate solution"}, "EX_g3pg(e)": {"solution": 0.0, "error_message": "Failed to calculate solution"}, "EX_enter(e)": {"production_mcs_indices": [1032, 1093, 1487, 1501, 2076, 2442], "growth_mcs_indices": [1032, 1093, 1487, 1501, 2076], "solution": 1.0, "valve_indices": 2442}, "EX_asn-L(e)": {"production_mcs_indices": [504, 511, 626, 628, 629, 744, 877, 1282, 1487, 1532, 1621, 1757, 1789, 1853, 2075, 2171], "growth_mcs_indices": [504, 511, 626, 628, 629, 744, 1282, 1487, 1532, 1621, 1757, 1789, 1853, 2075, 2171], "solution": 1.0, "valve_indices": 877}, "EX_trp-L(e)": {"production_mcs_indices": [1032, 1487, 1621, 1789, 2046, 2066, 2075, 2171, 2180, 2311], "growth_mcs_indices": [1032, 1487, 1621, 1789, 2066, 2075, 2171, 2180, 2311], "solution": 1.0, "valve_indices": 2046}, "EX_thymd(e)": {"production_mcs_indices": [1032, 1487, 1499, 1501, 1621, 2046, 2066, 2171, 2197, 2441], "growth_mcs_indices": [1032, 1487, 1499, 1501, 1621, 2066, 2171, 2197, 2441], "solution": 1.0, "valve_indices": 2046}, "EX_5dglcn(e)": {"production_mcs_indices": [1314, 1487, 2455], "growth_mcs_indices": [1487, 2455], "solution": 1.0, "valve_indices": 1314}, "EX_xtsn(e)": {"production_mcs_indices": [477, 607, 634, 1032, 1240, 1487, 1621, 2046, 2066, 2171, 2442, 2455], "growth_mcs_indices": [477, 607, 634, 1240, 1487, 1621, 2046, 2066, 2171, 2442, 2455], "solution": 1.0, "valve_indices": 1032}, "EX_4abut(e)": {"warning": 1.0, "solution": 0.0, "error_message": "Failed to calculate solution"}, "EX_lipa(e)": {"production_mcs_indices": [482, 504, 511, 626, 628, 629, 877, 1422, 1532, 1621, 2013, 2075, 2076, 2171], "growth_mcs_indices": [482, 504, 511, 626, 628, 629, 1422, 1532, 1621, 2013, 2075, 2076, 2171], "solution": 1.0, "valve_indices": 877}, "EX_acolipa(e)": {"production_mcs_indices": [487, 492, 511, 629, 745, 877, 1132, 1422, 1621, 1853, 2075, 2171, 2186, 2417], "growth_mcs_indices": [487, 492, 511, 629, 745, 1132, 1422, 1621, 1853, 2075, 2171, 2186, 2417], "solution": 1.0, "valve_indices": 877}, "EX_glyc(e)": {"production_mcs_indices": [1032, 1093, 1152, 1314, 1393, 1487, 1789, 2397], "growth_mcs_indices": [1032, 1093, 1152, 1393, 1487, 1789, 2397], "solution": 1.0, "valve_indices": 1314}, "EX_urea(e)": {"solution": 0.0, "error_message": "Failed to calculate solution"}, "EX_asp-L(e)": {"production_mcs_indices": [558, 734, 745, 913, 1113, 1227, 1228, 1267, 1335, 1367, 1396, 1398, 1408, 1409, 1525, 1553, 1621, 1865, 1870, 1876, 2013, 2046, 2066, 2171, 2187, 2254], "growth_mcs_indices": [558, 734, 745, 913, 1113, 1227, 1228, 1267, 1335, 1367, 1396, 1398, 1408, 1409, 1525, 1553, 1621, 1865, 1870, 2013, 2046, 2066, 2171, 2187, 2254], "solution": 1.0, "valve_indices": 1876}, "EX_meoh(e)": {"solution": 0.0, "error_message": "Failed to calculate solution"}, "EX_anhgm(e)": {"production_mcs_indices": [1114, 1314, 1487, 1789, 2046, 2076, 2441], "growth_mcs_indices": [1114, 1487, 1789, 2046, 2076, 2441], "solution": 1.0, "valve_indices": 1314}, "EX_leu-L(e)": {"production_mcs_indices": [477, 511, 607, 628, 629, 816, 1093, 1132, 1331, 1408, 1409, 1422, 1551, 2046, 2066, 2171, 2186, 2187, 2455], "growth_mcs_indices": [477, 511, 607, 628, 629, 816, 1093, 1132, 1331, 1408, 1409, 1551, 2046, 2066, 2171, 2186, 2187, 2455], "solution": 1.0, "valve_indices": 1422}, "EX_for(e)": {"warning": 1.0, "solution": 0.0, "error_message": "Failed to calculate solution"}, "EX_glyald(e)": {"production_mcs_indices": [1032, 1093, 1282, 1314, 1487, 1789], "growth_mcs_indices": [1032, 1093, 1282, 1487, 1789], "solution": 1.0, "valve_indices": 1314}, "EX_15dap(e)": {"production_mcs_indices": [472, 1032, 1106, 1113, 1152, 1227, 1228, 1396, 1487, 1621, 1789, 1858, 1977, 2046, 2066, 2171, 2397], "growth_mcs_indices": [472, 1032, 1106, 1113, 1152, 1227, 1228, 1396, 1487, 1621, 1789, 1858, 1977, 2046, 2171, 2397], "solution": 1.0, "valve_indices": 2066}, "EX_gthrd(e)": {"solution": 0.0, "error_message": "Failed to calculate solution"}, "EX_cytd(e)": {"production_mcs_indices": [734, 1032, 1106, 1114, 1244, 1396, 1408, 1409, 1487, 1621, 2046, 2066, 2076, 2171], "growth_mcs_indices": [734, 1032, 1106, 1114, 1244, 1396, 1408, 1409, 1487, 1621, 2066, 2076, 2171], "solution": 1.0, "valve_indices": 2046}, "EX_adn(e)": {"production_mcs_indices": [634, 902, 1038, 1106, 1240, 1315, 1487, 2080, 2197, 2342, 2384, 2455, 2467], "growth_mcs_indices": [634, 902, 1038, 1106, 1240, 1315, 1487, 2197, 2342, 2384, 2455, 2467], "solution": 1.0, "valve_indices": 2080}, "EX_arg-L(e)": {"warning": 1.0, "solution": 0.0, "error_message": "Failed to calculate solution"}, "EX_lac-D(e)": {"production_mcs_indices": [251, 626, 1499, 1501, 2066, 2076, 2197], "growth_mcs_indices": [626, 1499, 1501, 2066, 2076, 2197], "solution": 1.0, "valve_indices": 251}, "EX_tyr-L(e)": {"production_mcs_indices": [511, 626, 628, 629, 877, 1532, 1621, 2013, 2075, 2171, 2186, 2311], "growth_mcs_indices": [511, 626, 628, 629, 1532, 1621, 2013, 2075, 2171, 2186, 2311], "solution": 1.0, "valve_indices": 877}, "EX_LalaDgluMdap(e)": {"warning": 1.0, "solution": 0.0, "error_message": "Failed to calculate solution"}, "EX_xan(e)": {"solution": 0.0, "error_message": "Failed to calculate solution"}, "EX_etha(e)": {"solution": 0.0, "error_message": "Failed to calculate solution"}, "EX_his-L(e)": {"production_mcs_indices": [492, 626, 628, 629, 783, 915, 1240, 1487, 1621, 2046, 2066, 2171, 2311, 2428], "growth_mcs_indices": [492, 626, 628, 629, 783, 915, 1240, 1487, 1621, 2066, 2171, 2311, 2428], "solution": 1.0, "valve_indices": 2046}, "EX_cit(e)": {"solution": 0.0, "error_message": "Failed to calculate solution"}, "EX_glcn(e)": {"production_mcs_indices": [1314, 1487, 2455], "growth_mcs_indices": [1487, 2455], "solution": 1.0, "valve_indices": 1314}, "EX_hom-L(e)": {"warning": 1.0, "solution": 0.0, "error_message": "Failed to calculate solution"}, "EX_eca4colipa(e)": {"production_mcs_indices": [504, 977, 1032, 1282, 1487, 1789, 2075, 2180, 2265], "growth_mcs_indices": [504, 977, 1032, 1282, 1487, 1789, 2075, 2265], "solution": 1.0, "valve_indices": 2180}, "EX_etoh(e)": {"production_mcs_indices": [251, 1499, 1621, 2066, 2076, 2197, 2570], "growth_mcs_indices": [1499, 1621, 2066, 2076, 2197, 2570], "solution": 1.0, "valve_indices": 251}, "EX_thr-L(e)": {"warning": 1.0, "solution": 0.0, "error_message": "Failed to calculate solution"}, "EX_ala-L(e)": {"production_mcs_indices": [251, 626, 1621, 1789, 2066, 2180, 2397], "growth_mcs_indices": [626, 1621, 1789, 2066, 2180, 2397], "solution": 1.0, "valve_indices": 251}, "EX_val-L(e)": {"production_mcs_indices": [251, 626, 1621, 2066, 2076, 2180, 2265], "growth_mcs_indices": [626, 1621, 2066, 2076, 2180, 2265], "solution": 1.0, "valve_indices": 251}, "EX_cys-L(e)": {"production_mcs_indices": [902, 1038, 1106, 1487, 1846, 2080, 2342, 2455, 2465], "growth_mcs_indices": [902, 1038, 1106, 1487, 1846, 2342, 2455, 2465], "solution": 1.0, "valve_indices": 2080}, "EX_glyc3p(e)": {"solution": 0.0, "error_message": "Failed to calculate solution"}, "EX_gua(e)": {"production_mcs_indices": [634, 902, 1032, 1038, 1093, 1101, 1106, 1240, 1382, 1487, 1789, 2076, 2342, 2465, 2570], "growth_mcs_indices": [634, 902, 1032, 1038, 1093, 1106, 1240, 1382, 1487, 1789, 2076, 2342, 2465, 2570], "solution": 1.0, "valve_indices": 1101}, "EX_feenter(e)": {"production_mcs_indices": [1032, 1093, 1487, 1501, 2076, 2442], "growth_mcs_indices": [1032, 1487, 1501, 2076, 2442], "solution": 1.0, "valve_indices": 1093}, "EX_glu-L(e)": {"warning": 1.0, "solution": 0.0, "error_message": "Failed to calculate solution"}, "EX_ura(e)": {"production_mcs_indices": [1032, 1106, 1282, 1396, 1487, 1621, 1757, 1789, 2046, 2066, 2171], "growth_mcs_indices": [1106, 1282, 1396, 1487, 1621, 1757, 1789, 2046, 2066, 2171], "solution": 1.0, "valve_indices": 1032}, "EX_indole(e)": {"warning": 1.0, "solution": 0.0, "error_message": "Failed to calculate solution"}, "EX_kdo2lipid4(e)": {"production_mcs_indices": [504, 511, 626, 628, 629, 744, 877, 1132, 1487, 1621, 1789, 1853, 2075, 2171, 2180, 2441], "growth_mcs_indices": [504, 511, 626, 628, 629, 744, 1132, 1487, 1621, 1789, 1853, 2075, 2171, 2180, 2441], "solution": 1.0, "valve_indices": 877}, "EX_hxan(e)": {"production_mcs_indices": [634, 1032, 1106, 1240, 1282, 1487, 1621, 1789, 2046, 2066, 2171, 2180], "growth_mcs_indices": [634, 1106, 1240, 1282, 1487, 1621, 1789, 2046, 2066, 2171, 2180], "solution": 1.0, "valve_indices": 1032}, "EX_thym(e)": {"production_mcs_indices": [1047, 1093, 1487, 1501, 2076, 2248, 2250, 2252, 2442], "growth_mcs_indices": [1047, 1093, 1487, 1501, 2076, 2248, 2250, 2252], "solution": 1.0, "valve_indices": 2442}, "EX_g3pe(e)": {"solution": 0.0, "error_message": "Failed to calculate solution"}, "EX_ptrc(e)": {"solution": 0.0, "error_message": "Failed to calculate solution"}, "EX_enlipa(e)": {"production_mcs_indices": [404, 477, 486, 492, 511, 607, 749, 816, 1367, 1382, 1532, 1551, 1621, 2171], "growth_mcs_indices": [404, 477, 486, 492, 511, 607, 816, 1367, 1382, 1532, 1551, 1621, 2171], "solution": 1.0, "valve_indices": 749}, "EX_pyr(e)": {"warning": 1.0, "solution": 0.0, "error_message": "Failed to calculate solution"}, "EX_pheme(e)": {"production_mcs_indices": [477, 492, 504, 511, 607, 629, 816, 1532, 1551, 1621, 1757, 1846, 2171, 2312, 2417, 2455], "growth_mcs_indices": [477, 492, 504, 511, 607, 629, 816, 1532, 1551, 1621, 1757, 1846, 2171, 2417, 2455], "solution": 1.0, "valve_indices": 2312}, "EX_12ppd-R(e)": {"production_mcs_indices": [511, 626, 913, 977, 1093, 1157, 1227, 1228, 1267, 1367, 1402, 1621, 1757, 1758, 1836, 1858, 1861, 1865, 2066, 2171, 2265], "growth_mcs_indices": [511, 626, 913, 977, 1093, 1157, 1227, 1267, 1367, 1402, 1621, 1757, 1758, 1836, 1858, 1861, 1865, 2066, 2171, 2265], "solution": 1.0, "valve_indices": 1228}, "EX_succ(e)": {"production_mcs_indices": [1114, 1396, 1621, 1789, 2046, 2066, 2076, 2171, 2172, 2186, 2187], "growth_mcs_indices": [1114, 1396, 1621, 1789, 2046, 2066, 2076, 2171, 2172, 2187], "solution": 1.0, "valve_indices": 2186}, "EX_LalaDgluMdapDala(e)": {"warning": 1.0, "solution": 0.0, "error_message": "Failed to calculate solution"}, "EX_agm(e)": {"warning": 1.0, "solution": 0.0, "error_message": "Failed to calculate solution"}, "EX_ac(e)": {"production_mcs_indices": [251, 626, 1227, 1228, 1621, 2170], "growth_mcs_indices": [626, 1227, 1228, 1621, 2170], "solution": 1.0, "valve_indices": 251}, "EX_lys-L(e)": {"production_mcs_indices": [504, 511, 626, 628, 629, 744, 877, 1132, 1152, 1227, 1228, 1393, 1487, 1621, 1761, 1789, 1853, 2075, 2171, 2397, 2417], "growth_mcs_indices": [504, 511, 626, 628, 629, 744, 1132, 1152, 1227, 1228, 1393, 1487, 1621, 1761, 1789, 1853, 2075, 2171, 2397, 2417], "solution": 1.0, "valve_indices": 877}, "EX_ser-L(e)": {"production_mcs_indices": [902, 1032, 1038, 1106, 1282, 1335, 1487, 1789, 1846, 2080, 2342, 2465], "growth_mcs_indices": [902, 1032, 1038, 1106, 1282, 1335, 1487, 1789, 1846, 2342, 2465], "solution": 1.0, "valve_indices": 2080}, "EX_phe-L(e)": {"production_mcs_indices": [1093, 2076, 2187, 2216, 2442, 2570], "growth_mcs_indices": [1093, 2076, 2216, 2442, 2570], "solution": 1.0, "valve_indices": 2187}, "EX_cgly(e)": {"warning": 1.0, "solution": 0.0, "error_message": "Failed to calculate solution"}, "EX_alaala(e)": {"production_mcs_indices": [477, 558, 734, 745, 926, 1113, 1145, 1215, 1216, 1221, 1228, 1267, 1268, 1335, 1398, 1499, 1501, 1525, 1551, 1553, 1740, 1757, 1865, 1866, 1870, 1876, 2013, 2076, 2208, 2254, 2276, 2427, 2428], "growth_mcs_indices": [477, 558, 734, 745, 926, 1113, 1145, 1215, 1216, 1221, 1228, 1267, 1268, 1335, 1398, 1499, 1501, 1525, 1551, 1553, 1740, 1757, 1865, 1866, 1870, 2013, 2076, 2208, 2254, 2276, 2427, 2428], "solution": 1.0, "valve_indices": 1876}, "EX_glyclt(e)": {"solution": 0.0, "error_message": "Failed to calculate solution"}, "EX_colipa(e)": {"production_mcs_indices": [492, 504, 511, 877, 1367, 1382, 1422, 1532, 1621, 1853, 2075, 2171, 2455], "growth_mcs_indices": [492, 504, 511, 1367, 1382, 1422, 1532, 1621, 1853, 2075, 2171, 2455], "solution": 1.0, "valve_indices": 877}}, "2": {"EX_orn(e)": {"warning": 1.0, "solution": 0.0, "error_message": "Failed to calculate solution"}, "EX_lac-L(e)": {"production_mcs_indices": [1032, 1093, 1282, 1314, 1408, 1409, 1487, 1600, 1601], "growth_mcs_indices": [1093, 1282, 1408, 1409, 1487, 1600, 1601], "solution": 1.0, "valve_indices": [1032, 1314]}, "EX_glyc-R(e)": {"solution": 0.0, "error_message": "Failed to calculate solution"}, "EX_acser(e)": {"production_mcs_indices": [511, 628, 629, 877, 1331, 1367, 1422, 1501, 1532, 1621, 2013, 2046, 2066, 2076, 2171], "growth_mcs_indices": [511, 628, 629, 1331, 1367, 1501, 1532, 1621, 2013, 2046, 2066, 2076, 2171], "solution": 1.0, "valve_indices": [877, 1422]}, "EX_dha(e)": {"production_mcs_indices": [913, 1032, 1151, 1267, 1335, 1367, 1372, 1382, 1398, 1523, 1553, 1621, 1865, 1870, 2013, 2046, 2063, 2066, 2171, 2384], "growth_mcs_indices": [913, 1032, 1151, 1267, 1335, 1382, 1398, 1523, 1553, 1621, 1865, 1870, 2013, 2046, 2063, 2066, 2171, 2384], "solution": 1.0, "valve_indices": [1367, 1372]}, "EX_ala-D(e)": {"production_mcs_indices": [558, 735, 745, 926, 1113, 1145, 1216, 1221, 1228, 1267, 1268, 1335, 1398, 1445, 1499, 1525, 1551, 1553, 1865, 1866, 1870, 1876, 2013, 2076, 2170, 2208, 2254, 2276, 2457, 2570], "growth_mcs_indices": [558, 745, 926, 1113, 1145, 1216, 1221, 1228, 1267, 1268, 1335, 1398, 1445, 1499, 1525, 1551, 1553, 1865, 1866, 1870, 1876, 2013, 2076, 2170, 2208, 2254, 2457, 2570], "solution": 1.0, "valve_indices": [735, 2276]}, "EX_acald(e)": {"production_mcs_indices": [626, 629, 913, 1144, 1402, 1422, 1621, 1757, 1858, 1861, 2066, 2171, 2384, 2417, 2455], "growth_mcs_indices": [626, 629, 913, 1144, 1402, 1422, 1621, 1757, 1858, 1861, 2066, 2171, 2417], "solution": 1.0, "valve_indices": [2384, 2455]}, "EX_alltn(e)": {"production_mcs_indices": [634, 902, 1032, 1038, 1093, 1101, 1106, 1152, 1240, 1315, 1393, 1487, 1789, 2342, 2397, 2465], "growth_mcs_indices": [634, 902, 1032, 1038, 1093, 1101, 1106, 1152, 1315, 1393, 1487, 1789, 2342, 2397], "solution": 1.0, "valve_indices": [1240, 2465]}, "EX_akg(e)": {"production_mcs_indices": [477, 492, 607, 628, 1367, 1372, 1422, 1525, 1553, 1621, 1870, 2046, 2066, 2170, 2171], "growth_mcs_indices": [477, 492, 607, 628, 1372, 1525, 1553, 1621, 1870, 2046, 2066, 2170, 2171], "solution": 1.0, "valve_indices": [1367, 1422]}, "EX_3hpp(e)": {"warning": 1.0, "solution": 0.0, "error_message": "Failed to calculate solution"}, "EX_pro-L(e)": {"production_mcs_indices": [477, 504, 508, 511, 607, 626, 628, 629, 816, 1422, 1532, 1551, 1621, 2075, 2076, 2171], "growth_mcs_indices": [477, 504, 511, 607, 626, 628, 629, 816, 1422, 1532, 1551, 1621, 2076, 2171], "solution": 1.0, "valve_indices": [508, 2075]}, "EX_gly(e)": {"solution": 0.0, "error_message": "Failed to calculate solution"}, "EX_co2(e)": {"production_mcs_indices": [1032, 1093, 1314, 1487, 1789, 1977, 2170], "growth_mcs_indices": [1032, 1487, 1789, 1977, 2170], "solution": 1.0, "valve_indices": [1093, 1314]}, "EX_quin(e)": {"production_mcs_indices": [877, 1032, 1621, 1846, 2046, 2066, 2171, 2186, 2311], "growth_mcs_indices": [1621, 1846, 2046, 2066, 2171, 2186, 2311], "solution": 1.0, "valve_indices": [877, 1032]}, "EX_12ppd-S(e)": {"production_mcs_indices": [511, 626, 628, 629, 877, 914, 915, 1132, 1396, 1408, 1409, 1422, 1499, 1615, 1621, 2013, 2076, 2197, 2455], "growth_mcs_indices": [511, 626, 628, 629, 914, 1132, 1396, 1408, 1409, 1422, 1499, 1615, 1621, 2013, 2076, 2197, 2455], "solution": 1.0, "valve_indices": [877, 915]}, "EX_ins(e)": {"production_mcs_indices": [634, 1032, 1106, 1240, 1282, 1487, 1621, 1789, 2046, 2066, 2171, 2180, 2530], "growth_mcs_indices": [634, 1032, 1106, 1240, 1282, 1487, 1621, 1789, 2066, 2171, 2180], "solution": 1.0, "valve_indices": [2046, 2530]}, "EX_ade(e)": {"production_mcs_indices": [634, 902, 1038, 1093, 1101, 1106, 1240, 1789, 2312, 2342, 2465], "growth_mcs_indices": [634, 902, 1038, 1093, 1106, 1240, 1789, 2342, 2465], "solution": 1.0, "valve_indices": [1101, 2312]}, "EX_ile-L(e)": {"solution": 0.0, "error_message": "Failed to calculate solution"}, "EX_mal-L(e)": {"production_mcs_indices": [1227, 1228, 1282, 1526, 1621, 1789, 2046, 2066, 2075, 2171, 2172, 2186, 2187], "growth_mcs_indices": [1227, 1228, 1282, 1621, 1789, 2046, 2066, 2075, 2171, 2172, 2187], "solution": 1.0, "valve_indices": [1526, 2186]}, "EX_hxa(e)": {"production_mcs_indices": [251, 626, 1621, 2066, 2170, 2180], "growth_mcs_indices": [626, 1621, 2066, 2170], "solution": 1.0, "valve_indices": [251, 2180]}, "EX_idon-L(e)": {"production_mcs_indices": [1314, 1487, 2455], "growth_mcs_indices": 2455, "solution": 1.0, "valve_indices": [1314, 1487]}, "EX_uri(e)": {"production_mcs_indices": [1032, 1396, 1487, 1621, 1789, 2046, 2066, 2075, 2171, 2311], "growth_mcs_indices": [1032, 1396, 1487, 1621, 1789, 2066, 2171, 2311], "solution": 1.0, "valve_indices": [2046, 2075]}, "EX_g3pg(e)": {"solution": 0.0, "error_message": "Failed to calculate solution"}, "EX_enter(e)": {"production_mcs_indices": [1032, 1093, 1487, 2076, 2442, 2570], "growth_mcs_indices": [1032, 1093, 2076, 2570], "solution": 1.0, "valve_indices": [1487, 2442]}, "EX_asn-L(e)": {"production_mcs_indices": [1032, 1106, 1282, 1396, 1487, 1621, 1757, 1789, 2046, 2066, 2171], "growth_mcs_indices": [1282, 1396, 1487, 1621, 1757, 1789, 2046, 2066, 2171], "solution": 1.0, "valve_indices": [1032, 1106]}, "EX_trp-L(e)": {"production_mcs_indices": [1032, 1487, 1621, 1789, 2046, 2066, 2075, 2171, 2180, 2311], "growth_mcs_indices": [1487, 1621, 1789, 2046, 2066, 2171, 2180, 2311], "solution": 1.0, "valve_indices": [1032, 2075]}, "EX_thymd(e)": {"production_mcs_indices": [603, 1032, 1499, 1501, 1621, 2046, 2066, 2171, 2197, 2442], "growth_mcs_indices": [1032, 1499, 1501, 1621, 2046, 2066, 2197, 2442], "solution": 1.0, "valve_indices": [603, 2171]}, "EX_5dglcn(e)": {"production_mcs_indices": [1314, 1487, 2455], "growth_mcs_indices": 1487, "solution": 1.0, "valve_indices": [1314, 2455]}, "EX_xtsn(e)": {"production_mcs_indices": [634, 902, 1032, 1038, 1106, 1240, 1282, 1335, 1487, 1789, 2080, 2342, 2465], "growth_mcs_indices": [634, 902, 1038, 1106, 1240, 1282, 1335, 1487, 1789, 2342, 2465], "solution": 1.0, "valve_indices": [1032, 2080]}, "EX_4abut(e)": {"warning": 1.0, "solution": 0.0, "error_message": "Failed to calculate solution"}, "EX_lipa(e)": {"production_mcs_indices": [251, 511, 626, 628, 629, 877, 1422, 1532, 1621, 1789, 2075, 2180, 2417], "growth_mcs_indices": [511, 626, 628, 629, 1422, 1532, 1621, 1789, 2075, 2180, 2417], "solution": 1.0, "valve_indices": [251, 877]}, "EX_acolipa(e)": {"production_mcs_indices": [504, 508, 511, 626, 628, 629, 877, 1422, 1532, 1621, 2075, 2171, 2455], "growth_mcs_indices": [504, 511, 626, 628, 629, 1422, 1532, 1621, 2075, 2171, 2455], "solution": 1.0, "valve_indices": [508, 877]}, "EX_glyc(e)": {"production_mcs_indices": [1032, 1093, 1152, 1314, 1393, 1770, 1789, 2397], "growth_mcs_indices": [1032, 1093, 1152, 1393, 1789, 2397], "solution": 1.0, "valve_indices": [1314, 1770]}, "EX_urea(e)": {"solution": 0.0, "error_message": "Failed to calculate solution"}, "EX_asp-L(e)": {"production_mcs_indices": [472, 558, 559, 734, 745, 913, 1113, 1227, 1228, 1267, 1335, 1367, 1398, 1525, 1553, 1621, 1789, 1846, 1865, 1870, 2013, 2046, 2066, 2171, 2187, 2254], "growth_mcs_indices": [472, 558, 734, 745, 913, 1113, 1227, 1228, 1267, 1335, 1367, 1398, 1525, 1553, 1621, 1789, 1846, 1865, 1870, 2013, 2066, 2171, 2187, 2254], "solution": 1.0, "valve_indices": [559, 2046]}, "EX_meoh(e)": {"solution": 0.0, "error_message": "Failed to calculate solution"}, "EX_anhgm(e)": {"production_mcs_indices": [1114, 1314, 1789, 2076, 2312], "growth_mcs_indices": [1114, 1789, 2076], "solution": 1.0, "valve_indices": [1314, 2312]}, "EX_leu-L(e)": {"production_mcs_indices": [511, 629, 913, 914, 915, 1422, 1621, 2046, 2066, 2180, 2455], "growth_mcs_indices": [511, 629, 913, 914, 1422, 1621, 2046, 2066, 2180], "solution": 1.0, "valve_indices": [915, 2455]}, "EX_for(e)": {"production_mcs_indices": [492, 511, 626, 816, 913, 1157, 1227, 1228, 1267, 1335, 1382, 1402, 1532, 1551, 1621, 1758, 1789, 1836, 1858, 1861, 1865, 2171, 2254], "growth_mcs_indices": [492, 511, 626, 816, 913, 1157, 1227, 1267, 1382, 1402, 1532, 1551, 1621, 1758, 1789, 1836, 1858, 1861, 1865, 2171, 2254], "solution": 1.0, "valve_indices": [1228, 1335]}, "EX_glyald(e)": {"production_mcs_indices": [1032, 1093, 1282, 1314, 1770, 1789], "growth_mcs_indices": [1032, 1093, 1282, 1789], "solution": 1.0, "valve_indices": [1314, 1770]}, "EX_15dap(e)": {"production_mcs_indices": [504, 1032, 1152, 1227, 1228, 1393, 1487, 1526, 1621, 1789, 2046, 2066, 2075, 2171, 2397], "growth_mcs_indices": [504, 1032, 1152, 1227, 1228, 1393, 1487, 1621, 1789, 2066, 2075, 2171, 2397], "solution": 1.0, "valve_indices": [1526, 2046]}, "EX_gthrd(e)": {"solution": 0.0, "error_message": "Failed to calculate solution"}, "EX_cytd(e)": {"production_mcs_indices": [504, 511, 626, 628, 629, 734, 744, 877, 1114, 1244, 1408, 1409, 1487, 1532, 1621, 2013, 2075, 2076, 2171], "growth_mcs_indices": [504, 511, 626, 628, 629, 734, 744, 1114, 1244, 1408, 1409, 1487, 1532, 1621, 2013, 2076, 2171], "solution": 1.0, "valve_indices": [877, 2075]}, "EX_adn(e)": {"production_mcs_indices": [552, 555, 563, 573, 1093, 2076, 2250, 2252, 2442, 2530, 2570], "growth_mcs_indices": [552, 555, 563, 1093, 2076, 2250, 2252, 2442, 2570], "solution": 1.0, "valve_indices": [573, 2530]}, "EX_arg-L(e)": {"warning": 1.0, "solution": 0.0, "error_message": "Failed to calculate solution"}, "EX_lac-D(e)": {"production_mcs_indices": [251, 626, 2066, 2180, 2397, 2455], "growth_mcs_indices": [626, 2066, 2180, 2397], "solution": 1.0, "valve_indices": [251, 2455]}, "EX_tyr-L(e)": {"production_mcs_indices": [535, 1032, 1487, 1621, 1846, 2046, 2066, 2171, 2311], "growth_mcs_indices": [1032, 1487, 1621, 1846, 2066, 2171, 2311], "solution": 1.0, "valve_indices": [535, 2046]}, "EX_LalaDgluMdap(e)": {"warning": 1.0, "solution": 0.0, "error_message": "Failed to calculate solution"}, "EX_xan(e)": {"solution": 0.0, "error_message": "Failed to calculate solution"}, "EX_etha(e)": {"solution": 0.0, "error_message": "Failed to calculate solution"}, "EX_his-L(e)": {"production_mcs_indices": [472, 634, 902, 1032, 1038, 1093, 1106, 1240, 1487, 1789, 2080, 2311, 2342, 2467], "growth_mcs_indices": [634, 902, 1032, 1038, 1093, 1106, 1240, 1487, 1789, 2311, 2342, 2467], "solution": 1.0, "valve_indices": [472, 2080]}, "EX_cit(e)": {"production_mcs_indices": [477, 511, 555, 607, 628, 713, 734, 744, 745, 816, 913, 927, 1113, 1132, 1151, 1157, 1267, 1335, 1398, 1499, 1501, 1523, 1553, 1621, 1713, 1865, 1870, 2013, 2046, 2063, 2075, 2171, 2247, 2254, 2384], "growth_mcs_indices": [477, 511, 555, 607, 628, 734, 744, 745, 816, 913, 927, 1113, 1132, 1151, 1157, 1267, 1335, 1398, 1499, 1501, 1523, 1553, 1621, 1713, 1865, 1870, 2013, 2063, 2075, 2171, 2247, 2254, 2384], "solution": 1.0, "valve_indices": [713, 2046]}, "EX_glcn(e)": {"production_mcs_indices": [1314, 1770, 2455], "growth_mcs_indices": 2455, "solution": 1.0, "valve_indices": [1314, 1770]}, "EX_hom-L(e)": {"production_mcs_indices": [472, 558, 734, 1150, 1228, 1267, 1268, 1279, 1335, 1382, 1398, 1525, 1553, 1621, 1846, 1865, 1866, 1870, 1876, 2046, 2066, 2171, 2187, 2254, 2397], "growth_mcs_indices": [472, 558, 734, 1150, 1228, 1267, 1268, 1335, 1382, 1398, 1525, 1553, 1621, 1846, 1865, 1866, 1870, 1876, 2046, 2066, 2171, 2254, 2397], "solution": 1.0, "valve_indices": [1279, 2187]}, "EX_eca4colipa(e)": {"production_mcs_indices": [504, 977, 1032, 1282, 1487, 1789, 2075, 2180, 2265], "growth_mcs_indices": [504, 977, 1032, 1282, 1487, 1789, 2180], "solution": 1.0, "valve_indices": [2075, 2265]}, "EX_etoh(e)": {"production_mcs_indices": [251, 749, 1093, 1501, 1621, 2076], "growth_mcs_indices": [1093, 1501, 1621, 2076], "solution": 1.0, "valve_indices": [251, 749]}, "EX_thr-L(e)": {"production_mcs_indices": [558, 734, 913, 1227, 1228, 1266, 1382, 1396, 1398, 1408, 1409, 1523, 1553, 1621, 1865, 1870, 1876, 2013, 2046, 2066, 2171, 2187, 2254], "growth_mcs_indices": [558, 734, 913, 1227, 1228, 1382, 1396, 1398, 1408, 1409, 1523, 1553, 1621, 1865, 1870, 1876, 2013, 2046, 2066, 2171, 2254], "solution": 1.0, "valve_indices": [1266, 2187]}, "EX_ala-L(e)": {"production_mcs_indices": [251, 626, 1032, 1621, 2066, 2180, 2455], "growth_mcs_indices": [626, 1032, 1621, 2066, 2180], "solution": 1.0, "valve_indices": [251, 2455]}, "EX_val-L(e)": {"production_mcs_indices": [251, 626, 1621, 2066, 2180, 2441, 2455], "growth_mcs_indices": [626, 1621, 2066, 2441, 2455], "solution": 1.0, "valve_indices": [251, 2180]}, "EX_cys-L(e)": {"production_mcs_indices": [902, 1038, 1106, 1487, 1846, 2080, 2342, 2455, 2465], "growth_mcs_indices": [902, 1106, 1487, 1846, 2342, 2455, 2465], "solution": 1.0, "valve_indices": [1038, 2080]}, "EX_glyc3p(e)": {"solution": 0.0, "error_message": "Failed to calculate solution"}, "EX_gua(e)": {"production_mcs_indices": [472, 634, 902, 1032, 1038, 1093, 1106, 1114, 1240, 1487, 1789, 2076, 2080, 2342, 2465], "growth_mcs_indices": [472, 902, 1032, 1038, 1093, 1106, 1114, 1240, 1487, 1789, 2076, 2342, 2465], "solution": 1.0, "valve_indices": [634, 2080]}, "EX_feenter(e)": {"production_mcs_indices": [1093, 1501, 2076, 2187, 2216, 2442], "growth_mcs_indices": [1093, 2076, 2187, 2442], "solution": 1.0, "valve_indices": [1501, 2216]}, "EX_glu-L(e)": {"warning": 1.0, "solution": 0.0, "error_message": "Failed to calculate solution"}, "EX_ura(e)": {"production_mcs_indices": [713, 1032, 1282, 1487, 1621, 1757, 1789, 2046, 2066, 2075, 2171], "growth_mcs_indices": [1032, 1282, 1487, 1621, 1757, 1789, 2066, 2075, 2171], "solution": 1.0, "valve_indices": [713, 2046]}, "EX_indole(e)": {"warning": 1.0, "solution": 0.0, "error_message": "Failed to calculate solution"}, "EX_kdo2lipid4(e)": {"production_mcs_indices": [492, 511, 877, 913, 914, 915, 1282, 1382, 1396, 1532, 1621, 2180], "growth_mcs_indices": [492, 511, 913, 914, 1282, 1382, 1396, 1532, 1621, 2180], "solution": 1.0, "valve_indices": [877, 915]}, "EX_hxan(e)": {"production_mcs_indices": [472, 603, 634, 902, 1032, 1038, 1093, 1106, 1240, 1282, 1789, 2080, 2342, 2465], "growth_mcs_indices": [472, 634, 902, 1032, 1038, 1093, 1106, 1240, 1282, 1789, 2342, 2465], "solution": 1.0, "valve_indices": [603, 2080]}, "EX_thym(e)": {"production_mcs_indices": [558, 1047, 1093, 1332, 1501, 1876, 2076, 2216, 2442], "growth_mcs_indices": [558, 1047, 1093, 1501, 2076, 2216, 2442], "solution": 1.0, "valve_indices": [1332, 1876]}, "EX_g3pe(e)": {"solution": 0.0, "error_message": "Failed to calculate solution"}, "EX_ptrc(e)": {"solution": 0.0, "error_message": "Failed to calculate solution"}, "EX_enlipa(e)": {"production_mcs_indices": [511, 626, 628, 629, 877, 915, 1422, 1532, 1621, 2013, 2075, 2171, 2455], "growth_mcs_indices": [511, 626, 628, 629, 1422, 1532, 1621, 2013, 2075, 2171, 2455], "solution": 1.0, "valve_indices": [877, 915]}, "EX_pyr(e)": {"warning": 1.0, "solution": 0.0, "error_message": "Failed to calculate solution"}, "EX_pheme(e)": {"production_mcs_indices": [477, 492, 504, 508, 511, 816, 1335, 1382, 1499, 1532, 1551, 1621, 1713, 2171, 2197, 2387, 2570], "growth_mcs_indices": [477, 492, 504, 511, 816, 1335, 1499, 1532, 1551, 1621, 1713, 2171, 2197, 2387, 2570], "solution": 1.0, "valve_indices": [508, 1382]}, "EX_12ppd-R(e)": {"production_mcs_indices": [492, 511, 816, 913, 1032, 1132, 1227, 1228, 1267, 1367, 1382, 1402, 1621, 1757, 1758, 1836, 1858, 1861, 1865, 2066, 2171], "growth_mcs_indices": [492, 511, 816, 913, 1132, 1227, 1267, 1367, 1382, 1402, 1621, 1757, 1758, 1836, 1858, 1861, 1865, 2066, 2171], "solution": 1.0, "valve_indices": [1032, 1228]}, "EX_succ(e)": {"production_mcs_indices": [1114, 1396, 1621, 1789, 2046, 2066, 2076, 2171, 2172, 2186, 2187], "growth_mcs_indices": [1114, 1396, 1621, 2046, 2066, 2076, 2171, 2172, 2187], "solution": 1.0, "valve_indices": [1789, 2186]}, "EX_LalaDgluMdapDala(e)": {"production_mcs_indices": [558, 734, 745, 913, 926, 1093, 1145, 1215, 1216, 1221, 1267, 1335, 1393, 1398, 1525, 1553, 1757, 1789, 1865, 1870, 1876, 1977, 2013, 2075, 2076, 2187, 2208, 2254, 2384, 2427, 2428, 2570], "growth_mcs_indices": [558, 734, 745, 913, 926, 1093, 1145, 1215, 1216, 1221, 1267, 1335, 1393, 1398, 1525, 1553, 1757, 1789, 1865, 1870, 1977, 2013, 2076, 2187, 2208, 2254, 2384, 2427, 2428, 2570], "solution": 1.0, "valve_indices": [1876, 2075]}, "EX_agm(e)": {"warning": 1.0, "solution": 0.0, "error_message": "Failed to calculate solution"}, "EX_ac(e)": {"production_mcs_indices": [251, 626, 1215, 1227, 1228, 1621], "growth_mcs_indices": [1215, 1227, 1228, 1621], "solution": 1.0, "valve_indices": [251, 626]}, "EX_lys-L(e)": {"production_mcs_indices": [1152, 1227, 1228, 1240, 1278, 1526, 1621, 1789, 2046, 2066, 2171, 2172, 2186, 2187, 2397], "growth_mcs_indices": [1152, 1227, 1228, 1240, 1278, 1621, 1789, 2046, 2066, 2171, 2186, 2187, 2397], "solution": 1.0, "valve_indices": [1526, 2172]}, "EX_ser-L(e)": {"production_mcs_indices": [1106, 1396, 1621, 1789, 2046, 2066, 2171, 2180, 2312, 2417], "growth_mcs_indices": [1106, 1396, 1621, 1789, 2066, 2171, 2180, 2417], "solution": 1.0, "valve_indices": [2046, 2312]}, "EX_phe-L(e)": {"production_mcs_indices": [1093, 1501, 2076, 2187, 2216, 2442], "growth_mcs_indices": [1093, 1501, 2076, 2187], "solution": 1.0, "valve_indices": [2216, 2442]}, "EX_cgly(e)": {"warning": 1.0, "solution": 0.0, "error_message": "Failed to calculate solution"}, "EX_alaala(e)": {"production_mcs_indices": [558, 735, 926, 1145, 1215, 1216, 1221, 1228, 1267, 1268, 1335, 1382, 1393, 1398, 1499, 1525, 1551, 1553, 1757, 1865, 1866, 1870, 1876, 2003, 2013, 2076, 2208, 2216, 2254, 2570], "growth_mcs_indices": [926, 1145, 1215, 1216, 1221, 1228, 1267, 1268, 1335, 1382, 1393, 1398, 1499, 1525, 1551, 1553, 1757, 1865, 1866, 1870, 1876, 2003, 2013, 2076, 2208, 2216, 2254, 2570], "solution": 1.0, "valve_indices": [558, 735]}, "EX_glyclt(e)": {"solution": 0.0, "error_message": "Failed to calculate solution"}, "EX_colipa(e)": {"production_mcs_indices": [511, 626, 628, 629, 877, 914, 915, 1132, 1621, 1859, 2013, 2075, 2441], "growth_mcs_indices": [511, 626, 628, 629, 914, 1132, 1621, 1859, 2013, 2075, 2441], "solution": 1.0, "valve_indices": [877, 915]}}, "3": {"EX_orn(e)": {"warning": 1.0, "solution": 0.0, "error_message": "Failed to calculate solution"}, "EX_lac-L(e)": {"production_mcs_indices": [1032, 1093, 1282, 1314, 1408, 1409, 1487, 1600, 1601], "growth_mcs_indices": [1032, 1093, 1282, 1408, 1409, 1600], "solution": 1.0, "valve_indices": [1314, 1487, 1601]}, "EX_glyc-R(e)": {"solution": 0.0, "error_message": "Failed to calculate solution"}, "EX_acser(e)": {"production_mcs_indices": [511, 628, 629, 877, 915, 1132, 1422, 1621, 1846, 2046, 2066, 2076, 2171, 2570], "growth_mcs_indices": [511, 628, 629, 1132, 1422, 1621, 1846, 2066, 2076, 2171, 2570], "solution": 1.0, "valve_indices": [877, 915, 2046]}, "EX_dha(e)": {"production_mcs_indices": [492, 628, 913, 1093, 1150, 1151, 1215, 1267, 1280, 1335, 1358, 1367, 1402, 1525, 1553, 1789, 1865, 1870, 2080, 2384], "growth_mcs_indices": [492, 628, 913, 1093, 1150, 1151, 1267, 1280, 1335, 1367, 1402, 1525, 1553, 1789, 1865, 1870, 2384], "solution": 1.0, "valve_indices": [1215, 1358, 2080]}, "EX_ala-D(e)": {"production_mcs_indices": [558, 735, 926, 1145, 1215, 1216, 1221, 1228, 1266, 1335, 1382, 1398, 1445, 1499, 1523, 1551, 1553, 1865, 1866, 1870, 1876, 2013, 2076, 2208, 2216, 2254, 2457, 2570], "growth_mcs_indices": [558, 926, 1145, 1215, 1216, 1221, 1228, 1335, 1382, 1398, 1445, 1499, 1523, 1551, 1553, 1865, 1866, 1870, 1876, 2013, 2076, 2208, 2254, 2457, 2570], "solution": 1.0, "valve_indices": [735, 1266, 2216]}, "EX_acald(e)": {"solution": 0.0, "error_message": "Failed to calculate solution"}, "EX_alltn(e)": {"production_mcs_indices": [634, 902, 1032, 1038, 1093, 1106, 1152, 1240, 1315, 1393, 1487, 1789, 2080, 2342, 2397, 2467], "growth_mcs_indices": [634, 902, 1032, 1038, 1093, 1152, 1315, 1393, 1487, 1789, 2080, 2342, 2397], "solution": 1.0, "valve_indices": [1106, 1240, 2467]}, "EX_akg(e)": {"production_mcs_indices": [477, 511, 607, 628, 629, 816, 1132, 1282, 1335, 1551, 1789, 1853, 2075, 2171, 2455], "growth_mcs_indices": [477, 511, 628, 629, 816, 1132, 1335, 1551, 1789, 1853, 2171, 2455], "solution": 1.0, "valve_indices": [607, 1282, 2075]}, "EX_3hpp(e)": {"production_mcs_indices": [511, 626, 913, 1047, 1227, 1228, 1267, 1402, 1621, 1758, 1836, 1846, 1858, 1861, 1865, 2046, 2066, 2171, 2248, 2254, 2308], "growth_mcs_indices": [511, 626, 913, 1047, 1227, 1267, 1402, 1621, 1758, 1836, 1846, 1861, 1865, 2066, 2171, 2248, 2254, 2308], "solution": 1.0, "valve_indices": [1228, 1858, 2046]}, "EX_pro-L(e)": {"production_mcs_indices": [477, 492, 508, 511, 816, 1132, 1382, 1422, 1499, 1501, 1551, 1621, 1713, 1877, 2171, 2197, 2387], "growth_mcs_indices": [477, 492, 511, 816, 1132, 1382, 1422, 1499, 1501, 1551, 1621, 1713, 2171, 2197], "solution": 1.0, "valve_indices": [508, 1877, 2387]}, "EX_gly(e)": {"solution": 0.0, "error_message": "Failed to calculate solution"}, "EX_co2(e)": {"production_mcs_indices": [1032, 1093, 1215, 1244, 1314, 1487, 1789], "growth_mcs_indices": [1093, 1244, 1487, 1789], "solution": 1.0, "valve_indices": [1032, 1215, 1314]}, "EX_quin(e)": {"production_mcs_indices": [603, 1032, 1106, 1396, 1621, 2046, 2066, 2171, 2311], "growth_mcs_indices": [1106, 1621, 2046, 2066, 2171, 2311], "solution": 1.0, "valve_indices": [603, 1032, 1396]}, "EX_12ppd-S(e)": {"production_mcs_indices": [492, 1093, 1182, 1228, 1397, 1621, 1622, 1757, 1857, 1858, 1859, 1861, 2066, 2076, 2171, 2312, 2417], "growth_mcs_indices": [492, 1182, 1228, 1397, 1621, 1622, 1757, 1857, 1858, 1861, 2066, 2076, 2171, 2417], "solution": 1.0, "valve_indices": [1093, 1859, 2312]}, "EX_ins(e)": {"production_mcs_indices": [634, 902, 1032, 1038, 1101, 1106, 1240, 1282, 1335, 1487, 1789, 2342, 2465], "growth_mcs_indices": [634, 902, 1032, 1038, 1240, 1282, 1487, 1789, 2342, 2465], "solution": 1.0, "valve_indices": [1101, 1106, 1335]}, "EX_ade(e)": {"production_mcs_indices": [555, 573, 1093, 1501, 2076, 2247, 2250, 2252, 2311, 2530], "growth_mcs_indices": [1093, 1501, 2076, 2247, 2250, 2252, 2311], "solution": 1.0, "valve_indices": [555, 573, 2530]}, "EX_ile-L(e)": {"production_mcs_indices": [472, 558, 734, 913, 1267, 1278, 1335, 1382, 1396, 1398, 1525, 1553, 1789, 1865, 1870, 1876, 2013, 2046, 2066, 2075, 2171, 2187, 2254, 2384, 2455], "growth_mcs_indices": [472, 558, 734, 913, 1267, 1278, 1335, 1382, 1396, 1398, 1525, 1553, 1789, 1865, 1870, 1876, 2013, 2075, 2171, 2254, 2384, 2455], "solution": 1.0, "valve_indices": [2046, 2066, 2187]}, "EX_mal-L(e)": {"production_mcs_indices": [1227, 1228, 1282, 1396, 1527, 1621, 1789, 2046, 2066, 2171, 2172, 2186, 2187], "growth_mcs_indices": [1227, 1228, 1282, 1396, 1621, 1789, 2046, 2066, 2171, 2186], "solution": 1.0, "valve_indices": [1527, 2172, 2187]}, "EX_hxa(e)": {"production_mcs_indices": [251, 626, 1621, 2066, 2170, 2180], "growth_mcs_indices": [626, 1621, 2170], "solution": 1.0, "valve_indices": [251, 2066, 2180]}, "EX_idon-L(e)": {"production_mcs_indices": [1314, 1487, 2455], "growth_mcs_indices": [], "solution": 1.0, "valve_indices": [1314, 1487, 2455]}, "EX_uri(e)": {"production_mcs_indices": [1032, 1396, 1487, 1621, 1789, 2046, 2066, 2075, 2171, 2311], "growth_mcs_indices": [1032, 1621, 1789, 2046, 2075, 2171, 2311], "solution": 1.0, "valve_indices": [1396, 1487, 2066]}, "EX_g3pg(e)": {"solution": 0.0, "error_message": "Failed to calculate solution"}, "EX_enter(e)": {"production_mcs_indices": [1032, 1093, 1770, 2076, 2442, 2570], "growth_mcs_indices": [1093, 2442, 2570], "solution": 1.0, "valve_indices": [1032, 1770, 2076]}, "EX_asn-L(e)": {"production_mcs_indices": [603, 1032, 1106, 1282, 1396, 1621, 1757, 1789, 2046, 2066, 2171], "growth_mcs_indices": [1282, 1396, 1621, 1757, 1789, 2046, 2066, 2171], "solution": 1.0, "valve_indices": [603, 1032, 1106]}, "EX_trp-L(e)": {"production_mcs_indices": [1032, 1487, 1621, 1789, 2046, 2066, 2075, 2171, 2180, 2311], "growth_mcs_indices": [1032, 1487, 1789, 2066, 2171, 2180, 2311], "solution": 1.0, "valve_indices": [1621, 2046, 2075]}, "EX_thymd(e)": {"production_mcs_indices": [1032, 1621, 1770, 2046, 2066, 2076, 2171, 2197, 2442, 2570], "growth_mcs_indices": [1032, 1621, 2076, 2171, 2197, 2442, 2570], "solution": 1.0, "valve_indices": [1770, 2046, 2066]}, "EX_5dglcn(e)": {"production_mcs_indices": [1314, 1770, 2455], "growth_mcs_indices": [], "solution": 1.0, "valve_indices": [1314, 1770, 2455]}, "EX_xtsn(e)": {"production_mcs_indices": [634, 902, 1032, 1038, 1101, 1106, 1240, 1282, 1335, 1487, 1789, 2342, 2465], "growth_mcs_indices": [902, 1032, 1038, 1106, 1240, 1282, 1487, 1789, 2342, 2465], "solution": 1.0, "valve_indices": [634, 1101, 1335]}, "EX_4abut(e)": {"production_mcs_indices": [477, 511, 607, 628, 629, 816, 914, 915, 1158, 1240, 1282, 1408, 1409, 1532, 1713, 2046, 2455], "growth_mcs_indices": [477, 511, 628, 629, 816, 914, 1158, 1240, 1408, 1409, 1532, 1713, 2046, 2455], "solution": 1.0, "valve_indices": [607, 915, 1282]}, "EX_lipa(e)": {"production_mcs_indices": [469, 511, 628, 629, 877, 1132, 1282, 1422, 1799, 1853, 2075, 2171, 2455], "growth_mcs_indices": [511, 628, 629, 1132, 1422, 1799, 1853, 2075, 2171, 2455], "solution": 1.0, "valve_indices": [469, 877, 1282]}, "EX_acolipa(e)": {"production_mcs_indices": [492, 511, 877, 914, 915, 1132, 1282, 1382, 1621, 1859, 2013, 2075], "growth_mcs_indices": [492, 511, 914, 1132, 1382, 1621, 1859, 2013, 2075], "solution": 1.0, "valve_indices": [877, 915, 1282]}, "EX_glyc(e)": {"production_mcs_indices": [1032, 1093, 1152, 1314, 1393, 1770, 1789, 2397], "growth_mcs_indices": [1093, 1152, 1393, 1789, 2397], "solution": 1.0, "valve_indices": [1032, 1314, 1770]}, "EX_urea(e)": {"solution": 0.0, "error_message": "Failed to calculate solution"}, "EX_asp-L(e)": {"production_mcs_indices": [472, 497, 558, 734, 745, 913, 1114, 1227, 1228, 1267, 1278, 1335, 1367, 1396, 1398, 1525, 1553, 1621, 1789, 1865, 1870, 1876, 2013, 2046, 2066, 2171, 2187, 2254], "growth_mcs_indices": [472, 558, 734, 745, 1114, 1227, 1228, 1267, 1278, 1335, 1367, 1396, 1398, 1525, 1553, 1621, 1789, 1865, 1870, 1876, 2013, 2046, 2066, 2171, 2254], "solution": 1.0, "valve_indices": [497, 913, 2187]}, "EX_meoh(e)": {"solution": 0.0, "error_message": "Failed to calculate solution"}, "EX_anhgm(e)": {"production_mcs_indices": [1314, 1789, 2076, 2312, 2570], "growth_mcs_indices": [2076, 2570], "solution": 1.0, "valve_indices": [1314, 1789, 2312]}, "EX_leu-L(e)": {"production_mcs_indices": [877, 1422, 1621, 1846, 2046, 2066, 2076, 2170, 2171, 2265], "growth_mcs_indices": [1422, 1621, 1846, 2046, 2076, 2170, 2171], "solution": 1.0, "valve_indices": [877, 2066, 2265]}, "EX_for(e)": {"production_mcs_indices": [626, 913, 977, 1032, 1093, 1157, 1227, 1228, 1267, 1367, 1372, 1402, 1487, 1551, 1621, 1757, 1789, 1836, 1858, 1861, 1865, 2171, 2180, 2265], "growth_mcs_indices": [626, 913, 977, 1032, 1093, 1157, 1227, 1267, 1367, 1402, 1487, 1621, 1757, 1789, 1836, 1858, 1861, 1865, 2171, 2180, 2265], "solution": 1.0, "valve_indices": [1228, 1372, 1551]}, "EX_glyald(e)": {"production_mcs_indices": [1032, 1093, 1282, 1314, 1770, 1789], "growth_mcs_indices": [1032, 1282, 1789], "solution": 1.0, "valve_indices": [1093, 1314, 1770]}, "EX_15dap(e)": {"production_mcs_indices": [734, 745, 914, 915, 1032, 1228, 1266, 1403, 1499, 1525, 1526, 1553, 1621, 1866, 1870, 2013, 2046, 2066, 2075, 2254, 2570], "growth_mcs_indices": [734, 745, 914, 1032, 1228, 1403, 1499, 1525, 1553, 1621, 1866, 1870, 2013, 2046, 2066, 2075, 2254, 2570], "solution": 1.0, "valve_indices": [915, 1266, 1526]}, "EX_gthrd(e)": {"solution": 0.0, "error_message": "Failed to calculate solution"}, "EX_cytd(e)": {"production_mcs_indices": [734, 1032, 1106, 1114, 1244, 1396, 1408, 1409, 1621, 1770, 2046, 2066, 2076, 2171], "growth_mcs_indices": [734, 1106, 1114, 1396, 1408, 1409, 1621, 2046, 2066, 2076, 2171], "solution": 1.0, "valve_indices": [1032, 1244, 1770]}, "EX_adn(e)": {"production_mcs_indices": [504, 603, 977, 1032, 1093, 1789, 2075, 2180, 2265, 2311], "growth_mcs_indices": [504, 977, 1032, 1093, 1789, 2265, 2311], "solution": 1.0, "valve_indices": [603, 2075, 2180]}, "EX_arg-L(e)": {"warning": 1.0, "solution": 0.0, "error_message": "Failed to calculate solution"}, "EX_lac-D(e)": {"production_mcs_indices": [251, 1106, 2046, 2066, 2180, 2312], "growth_mcs_indices": [1106, 2046, 2066], "solution": 1.0, "valve_indices": [251, 2180, 2312]}, "EX_tyr-L(e)": {"production_mcs_indices": [713, 1032, 1487, 1621, 2046, 2066, 2075, 2171, 2311], "growth_mcs_indices": [1621, 2046, 2066, 2075, 2171, 2311], "solution": 1.0, "valve_indices": [713, 1032, 1487]}, "EX_LalaDgluMdap(e)": {"warning": 1.0, "solution": 0.0, "error_message": "Failed to calculate solution"}, "EX_xan(e)": {"production_mcs_indices": [558, 634, 734, 902, 1038, 1093, 1215, 1228, 1240, 1267, 1268, 1278, 1335, 1382, 1398, 1523, 1553, 1789, 1865, 1866, 1870, 1876, 2013, 2080, 2187, 2254, 2342, 2465], "growth_mcs_indices": [558, 634, 734, 902, 1038, 1093, 1215, 1228, 1240, 1267, 1268, 1278, 1335, 1382, 1398, 1523, 1789, 1865, 1866, 1870, 2013, 2187, 2254, 2342, 2465], "solution": 1.0, "valve_indices": [1553, 1876, 2080]}, "EX_etha(e)": {"solution": 0.0, "error_message": "Failed to calculate solution"}, "EX_his-L(e)": {"production_mcs_indices": [535, 629, 1032, 1093, 1240, 1314, 1408, 1409, 1487, 1761, 2417, 2441], "growth_mcs_indices": [629, 1032, 1093, 1240, 1408, 1409, 1761, 2417, 2441], "solution": 1.0, "valve_indices": [535, 1314, 1487]}, "EX_cit(e)": {"production_mcs_indices": [508, 511, 535, 628, 629, 816, 1093, 1408, 1409, 1422, 1532, 1846, 2046, 2066, 2171, 2455], "growth_mcs_indices": [511, 628, 629, 816, 1093, 1408, 1409, 1532, 1846, 2046, 2066, 2171, 2455], "solution": 1.0, "valve_indices": [508, 535, 1422]}, "EX_glcn(e)": {"production_mcs_indices": [1314, 1770, 2455], "growth_mcs_indices": [], "solution": 1.0, "valve_indices": [1314, 1770, 2455]}, "EX_hom-L(e)": {"production_mcs_indices": [558, 626, 734, 913, 1093, 1227, 1228, 1267, 1379, 1402, 1527, 1621, 1757, 1789, 1836, 1858, 1861, 1865, 1876, 2063, 2066, 2171, 2187, 2254, 2397], "growth_mcs_indices": [558, 626, 734, 913, 1093, 1228, 1267, 1379, 1402, 1621, 1757, 1789, 1836, 1858, 1861, 1865, 2063, 2066, 2171, 2187, 2254, 2397], "solution": 1.0, "valve_indices": [1227, 1527, 1876]}, "EX_eca4colipa(e)": {"production_mcs_indices": [492, 511, 877, 914, 915, 1132, 1382, 1422, 1621, 1859, 2013, 2075], "growth_mcs_indices": [492, 511, 914, 1132, 1382, 1621, 1859, 2013, 2075], "solution": 1.0, "valve_indices": [877, 915, 1422]}, "EX_etoh(e)": {"production_mcs_indices": [251, 749, 1093, 1501, 1621, 2076], "growth_mcs_indices": [1093, 1621, 2076], "solution": 1.0, "valve_indices": [251, 749, 1501]}, "EX_thr-L(e)": {"warning": 1.0, "solution": 0.0, "error_message": "Failed to calculate solution"}, "EX_ala-L(e)": {"production_mcs_indices": [251, 626, 1621, 2066, 2180, 2311, 2455], "growth_mcs_indices": [626, 1621, 2311, 2455], "solution": 1.0, "valve_indices": [251, 2066, 2180]}, "EX_val-L(e)": {"production_mcs_indices": [251, 626, 1621, 2066, 2076, 2180, 2455], "growth_mcs_indices": [626, 1621, 2076, 2455], "solution": 1.0, "valve_indices": [251, 2066, 2180]}, "EX_cys-L(e)": {"production_mcs_indices": [902, 1038, 1101, 1106, 1487, 1846, 2342, 2455, 2467], "growth_mcs_indices": [1101, 1106, 1487, 2342, 2455, 2467], "solution": 1.0, "valve_indices": [902, 1038, 1846]}, "EX_glyc3p(e)": {"solution": 0.0, "error_message": "Failed to calculate solution"}, "EX_gua(e)": {"production_mcs_indices": [603, 634, 1032, 1106, 1240, 1621, 1789, 2046, 2066, 2076, 2171, 2180, 2570], "growth_mcs_indices": [634, 1032, 1106, 1240, 1621, 2046, 2076, 2171, 2180, 2570], "solution": 1.0, "valve_indices": [603, 1789, 2066]}, "EX_feenter(e)": {"production_mcs_indices": [1093, 1501, 2076, 2187, 2216, 2442], "growth_mcs_indices": [2076, 2216, 2442], "solution": 1.0, "valve_indices": [1093, 1501, 2187]}, "EX_glu-L(e)": {"production_mcs_indices": [477, 511, 603, 607, 628, 629, 816, 902, 1101, 1422, 1532, 1551, 1621, 1789, 1846, 2013, 2046, 2066, 2171], "growth_mcs_indices": [477, 511, 607, 628, 629, 816, 902, 1532, 1551, 1621, 1789, 1846, 2013, 2046, 2066, 2171], "solution": 1.0, "valve_indices": [603, 1101, 1422]}, "EX_ura(e)": {"production_mcs_indices": [558, 559, 1282, 1396, 1621, 1757, 1789, 2046, 2066, 2171, 2187], "growth_mcs_indices": [558, 1396, 1621, 1757, 1789, 2066, 2171, 2187], "solution": 1.0, "valve_indices": [559, 1282, 2046]}, "EX_indole(e)": {"warning": 1.0, "solution": 0.0, "error_message": "Failed to calculate solution"}, "EX_kdo2lipid4(e)": {"production_mcs_indices": [492, 511, 877, 913, 914, 915, 1244, 1282, 1382, 1532, 1621, 2075], "growth_mcs_indices": [492, 511, 913, 914, 1282, 1382, 1532, 1621, 2075], "solution": 1.0, "valve_indices": [877, 915, 1244]}, "EX_hxan(e)": {"production_mcs_indices": [472, 634, 902, 1032, 1038, 1093, 1101, 1106, 1240, 1282, 1487, 1789, 2342, 2467], "growth_mcs_indices": [472, 634, 902, 1032, 1038, 1093, 1240, 1282, 1487, 2342, 2467], "solution": 1.0, "valve_indices": [1101, 1106, 1789]}, "EX_thym(e)": {"production_mcs_indices": [1047, 1093, 1332, 1487, 1501, 1932, 2076, 2252, 2311], "growth_mcs_indices": [1047, 1093, 1487, 1932, 2076, 2252], "solution": 1.0, "valve_indices": [1332, 1501, 2311]}, "EX_g3pe(e)": {"solution": 0.0, "error_message": "Failed to calculate solution"}, "EX_ptrc(e)": {"solution": 0.0, "error_message": "Failed to calculate solution"}, "EX_enlipa(e)": {"production_mcs_indices": [251, 492, 511, 877, 1382, 1532, 1621, 2180, 2312, 2417], "growth_mcs_indices": [492, 511, 1382, 1532, 1621, 2180, 2417], "solution": 1.0, "valve_indices": [251, 877, 2312]}, "EX_pyr(e)": {"warning": 1.0, "solution": 0.0, "error_message": "Failed to calculate solution"}, "EX_pheme(e)": {"production_mcs_indices": [477, 504, 508, 511, 626, 628, 629, 816, 1132, 1150, 1151, 1422, 1551, 1621, 1846, 2171, 2197, 2387], "growth_mcs_indices": [477, 504, 511, 626, 628, 629, 816, 1132, 1150, 1151, 1621, 1846, 2171, 2197, 2387], "solution": 1.0, "valve_indices": [508, 1422, 1551]}, "EX_12ppd-R(e)": {"production_mcs_indices": [511, 546, 913, 1093, 1101, 1144, 1397, 1621, 1757, 1858, 1861, 2066, 2312, 2384, 2417, 2455], "growth_mcs_indices": [511, 546, 913, 1093, 1144, 1397, 1621, 1757, 1858, 1861, 2066, 2417, 2455], "solution": 1.0, "valve_indices": [1101, 2312, 2384]}, "EX_succ(e)": {"production_mcs_indices": [913, 1267, 1367, 1402, 1621, 1758, 1836, 1858, 1861, 1865, 2046, 2066, 2171, 2312, 2384], "growth_mcs_indices": [1267, 1367, 1402, 1621, 1758, 1836, 1858, 1861, 1865, 2046, 2066, 2171], "solution": 1.0, "valve_indices": [913, 2312, 2384]}, "EX_LalaDgluMdapDala(e)": {"production_mcs_indices": [477, 558, 734, 745, 1093, 1150, 1182, 1228, 1266, 1335, 1398, 1445, 1525, 1526, 1551, 1553, 1789, 1836, 1865, 1866, 1870, 1876, 2013, 2046, 2075, 2076, 2170, 2187, 2397, 2457, 2570], "growth_mcs_indices": [477, 558, 734, 745, 1093, 1150, 1182, 1228, 1335, 1398, 1445, 1525, 1551, 1553, 1789, 1836, 1865, 1866, 1870, 2013, 2046, 2075, 2076, 2170, 2187, 2397, 2457, 2570], "solution": 1.0, "valve_indices": [1266, 1526, 1876]}, "EX_agm(e)": {"warning": 1.0, "solution": 0.0, "error_message": "Failed to calculate solution"}, "EX_ac(e)": {"production_mcs_indices": [251, 626, 1215, 1227, 1228, 1621], "growth_mcs_indices": [626, 1228, 1621], "solution": 1.0, "valve_indices": [251, 1215, 1227]}, "EX_lys-L(e)": {"production_mcs_indices": [1113, 1152, 1227, 1228, 1396, 1526, 1621, 1789, 2046, 2066, 2171, 2172, 2186, 2187, 2397], "growth_mcs_indices": [1113, 1152, 1227, 1228, 1396, 1621, 1789, 2066, 2171, 2186, 2187, 2397], "solution": 1.0, "valve_indices": [1526, 2046, 2172]}, "EX_ser-L(e)": {"production_mcs_indices": [902, 1038, 1093, 1101, 1106, 1789, 1846, 2312, 2342, 2465], "growth_mcs_indices": [902, 1038, 1093, 1789, 1846, 2342, 2465], "solution": 1.0, "valve_indices": [1101, 1106, 2312]}, "EX_phe-L(e)": {"production_mcs_indices": [603, 1032, 1093, 1501, 2076, 2442], "growth_mcs_indices": [1032, 1501, 2442], "solution": 1.0, "valve_indices": [603, 1093, 2076]}, "EX_cgly(e)": {"warning": 1.0, "solution": 0.0, "error_message": "Failed to calculate solution"}, "EX_alaala(e)": {"production_mcs_indices": [558, 734, 745, 902, 1038, 1093, 1113, 1182, 1215, 1228, 1266, 1335, 1396, 1398, 1445, 1501, 1525, 1553, 1740, 1760, 1789, 1836, 1865, 1866, 1870, 1876, 1976, 2013, 2046, 2076, 2187, 2265, 2342, 2375, 2457, 2465], "growth_mcs_indices": [558, 734, 745, 902, 1038, 1093, 1113, 1182, 1215, 1228, 1335, 1396, 1398, 1445, 1501, 1525, 1553, 1740, 1760, 1789, 1836, 1865, 1866, 1870, 1876, 1976, 2013, 2046, 2265, 2342, 2375, 2457, 2465], "solution": 1.0, "valve_indices": [1266, 2076, 2187]}, "EX_glyclt(e)": {"production_mcs_indices": [511, 626, 913, 1157, 1182, 1227, 1228, 1267, 1335, 1402, 1444, 1621, 1758, 1789, 1858, 1861, 1865, 2170, 2171, 2457], "growth_mcs_indices": [511, 626, 1157, 1227, 1228, 1267, 1335, 1402, 1444, 1621, 1758, 1789, 1858, 1861, 1865, 2170, 2171], "solution": 1.0, "valve_indices": [913, 1182, 2457]}, "EX_colipa(e)": {"production_mcs_indices": [511, 626, 628, 629, 877, 914, 915, 1132, 1279, 1621, 1859, 2075, 2441], "growth_mcs_indices": [511, 626, 628, 629, 914, 1132, 1621, 1859, 2075, 2441], "solution": 1.0, "valve_indices": [877, 915, 1279]}}}
