# Supplementary material for: MoVE identifies metabolic valves to switch between phenotypic states
Source: Nat Commun. 2018 Dec 14;9:5332. doi: 10.1038/s41467-018-07719-4 (PMC6294006; doi:10.1038/s41467-018-07719-4)
Supplement: Supplementary file 7 — Supplementary Data 3 [file 41467_2018_7719_MOESM7_ESM.zip › data/fully_decoupled_single_valve.json]

{"CS": {"EX_lac-D(e)": {"production_mcs_indices": ["ACALD", "ACKr", "ALDD2y", "CS", "EDA", "GHMT2r", "GND", "HCYSMT", "HXCT", "ME2", "POX", "THD2pp"], "growth_mcs_indices": ["ACALD", "ACKr", "ALDD2y", "EDA", "GHMT2r", "GND", "HCYSMT", "HXCT", "ME2", "POX", "THD2pp"], "valve_indices": "CS"}, "EX_tyr-L(e)": {"production_mcs_indices": ["ACKr", "ALCD2x", "ALDD2x", "ALDD2y", "CS", "HXCT", "LDH_D", "P5CD", "PGCD", "POX", "PPKr", "RPE"], "growth_mcs_indices": ["ACKr", "ALCD2x", "ALDD2x", "ALDD2y", "HXCT", "LDH_D", "P5CD", "PGCD", "POX", "PPKr", "RPE"], "valve_indices": "CS"}, "EX_xan(e)": {"production_mcs_indices": ["ACGAMK", "ACKr", "ALCD2x", "ALDD2x", "ALDD2y", "ALLTAMH", "ASPT", "AST", "CS", "CYSDS", "FLDR2", "FRD3", "FTHFD", "G3PD5", "G3PD6", "GLCDpp", "GLYAT", "GLYCDx", "GLYCLTDy", "HXAND", "HXCT", "IDOND", "LDH_D", "NADPHQR2", "NADPHQR3", "NADTRHD", "P5CD", "POX", "PPC", "PYAM5PO", "TRSARr"], "growth_mcs_indices": ["ACGAMK", "ACKr", "ALCD2x", "ALDD2x", "ALDD2y", "ALLTAMH", "ASPT", "AST", "CYSDS", "FLDR2", "FRD3", "FTHFD", "G3PD5", "G3PD6", "GLCDpp", "GLYAT", "GLYCDx", "GLYCLTDy", "HXAND", "HXCT", "IDOND", "LDH_D", "NADPHQR2", "NADPHQR3", "NADTRHD", "P5CD", "POX", "PPC", "PYAM5PO", "TRSARr"], "valve_indices": "CS"}, "EX_lac-L(e)": {"production_mcs_indices": ["ACGAMK", "ACKr", "ALCD2x", "ALDD2x", "ALDD2y", "AST", "CS", "FACOAE60", "G6PDH2r", "GLYOX", "GLYOX3", "HCYSMT", "LDH_D", "P5CD", "PGCD", "POX", "PPC"], "growth_mcs_indices": ["ACGAMK", "ACKr", "ALCD2x", "ALDD2x", "ALDD2y", "AST", "FACOAE60", "G6PDH2r", "GLYOX", "GLYOX3", "HCYSMT", "LDH_D", "P5CD", "PGCD", "POX", "PPC"], "valve_indices": "CS"}, "EX_lipa(e)": {"production_mcs_indices": ["AACPS7", "ACKr", "ALDD2x", "ALDD2y", "CS", "G6PDH2r", "GND", "HXCT", "MCTP1Bpp", "NACODA", "PGCD", "POX", "TPI"], "growth_mcs_indices": ["AACPS7", "ACKr", "ALDD2x", "ALDD2y", "G6PDH2r", "GND", "HXCT", "MCTP1Bpp", "NACODA", "PGCD", "POX", "TPI"], "valve_indices": "CS"}, "EX_his-L(e)": {"production_mcs_indices": ["ACALD", "ACGAMK", "ACKr", "ALLTAMH", "AST", "CS", "CYSDS", "CYTBO3_4pp", "DRPA", "FACOAE60", "FTHFD", "GLYAT", "HCYSMT", "LDH_D", "P5CD", "POX", "TKT1"], "growth_mcs_indices": ["ACALD", "ACGAMK", "ACKr", "ALLTAMH", "AST", "CYSDS", "CYTBO3_4pp", "DRPA", "FACOAE60", "FTHFD", "GLYAT", "HCYSMT", "LDH_D", "P5CD", "POX", "TKT1"], "valve_indices": "CS"}, "EX_cytd(e)": {"production_mcs_indices": ["ACGAMK", "ACKr", "ALCD2x", "ALDD2x", "ALDD2y", "ASPT", "AST", "CS", "FACOAE60", "HCYSMT", "LDH_D", "MDH", "MGSA", "MOX", "P5CD", "PGCD", "PGI", "POX", "XYLI2"], "growth_mcs_indices": ["ACGAMK", "ACKr", "ALCD2x", "ALDD2x", "ALDD2y", "ASPT", "AST", "FACOAE60", "HCYSMT", "LDH_D", "MDH", "MGSA", "MOX", "P5CD", "PGCD", "PGI", "POX", "XYLI2"], "valve_indices": "CS"}, "EX_dha(e)": {"production_mcs_indices": ["ACALD", "ACKr", "ALCD2x", "ALDD2x", "ALDD2y", "ASPT", "AST", "CS", "CYSDS", "FBA3", "FLDR2", "FRD3", "G3PD5", "G3PD6", "GHMT2r", "GLCDpp", "GLYCLTDy", "HPYRRy", "HXCT", "IDOND", "LDH_D", "NADPHQR2", "NADPHQR3", "NADTRHD", "P5CD", "PFK", "PGM", "POX", "PPS", "PYAM5PO"], "growth_mcs_indices": ["ACALD", "ACKr", "ALCD2x", "ALDD2x", "ALDD2y", "ASPT", "AST", "CYSDS", "FBA3", "FLDR2", "FRD3", "G3PD5", "G3PD6", "GHMT2r", "GLCDpp", "GLYCLTDy", "HPYRRy", "HXCT", "IDOND", "LDH_D", "NADPHQR2", "NADPHQR3", "NADTRHD", "P5CD", "PFK", "PGM", "POX", "PPS", "PYAM5PO"], "valve_indices": "CS"}, "EX_acald(e)": {"production_mcs_indices": ["ACGAMK", "ACKr", "ALDD2x", "ALDD2y", "ALLTAMH", "AMPN", "ASPT", "AST", "ATPHs", "CS", "FACOAE60", "GLYAT", "GLYCDx", "GMPR", "GND", "HCYSMT", "HPYRI", "IDOND", "LDH_D", "MGSA", "MOX", "NADTRHD", "NTD7", "P5CD", "PDH", "PGCD", "POX", "PPC", "TPI"], "growth_mcs_indices": ["ACGAMK", "ACKr", "ALDD2x", "ALDD2y", "ALLTAMH", "AMPN", "ASPT", "AST", "ATPHs", "FACOAE60", "GLYAT", "GLYCDx", "GMPR", "GND", "HCYSMT", "HPYRI", "IDOND", "LDH_D", "MGSA", "MOX", "NADTRHD", "NTD7", "P5CD", "PDH", "PGCD", "POX", "PPC", "TPI"], "valve_indices": "CS"}, "EX_alltn(e)": {"production_mcs_indices": ["AACTOOR", "ACGAMK", "ACKr", "ALCD2x", "ALDD2x", "ALDD2y", "ALLTAMH", "AST", "CS", "CYSDS", "FACOAE60", "FBP", "GLYCDx", "GLYCL", "HCYSMT", "LDH_D", "MGSA", "P5CD", "POX", "PPC", "TALA"], "growth_mcs_indices": ["AACTOOR", "ACGAMK", "ACKr", "ALCD2x", "ALDD2x", "ALDD2y", "ALLTAMH", "AST", "CYSDS", "FACOAE60", "FBP", "GLYCDx", "GLYCL", "HCYSMT", "LDH_D", "MGSA", "P5CD", "POX", "PPC", "TALA"], "valve_indices": "CS"}, "EX_glcn(e)": {"production_mcs_indices": ["ALDD2y", "ALLTAMH", "CS", "F6PA", "FTHFD", "G6PDH2r", "GND", "HCYSMT", "MGSA", "PPC", "PYK", "THD2pp"], "growth_mcs_indices": ["ALDD2y", "ALLTAMH", "F6PA", "FTHFD", "G6PDH2r", "GND", "HCYSMT", "MGSA", "PPC", "PYK", "THD2pp"], "valve_indices": "CS"}, "EX_5dglcn(e)": {"production_mcs_indices": ["ACALD", "ACKr", "AST", "CS", "GLYAT", "GNK", "HEX1", "HXCT", "LDH_D", "NACODA", "POX", "PPS", "TPI", "UGLYCH", "XYLI2"], "growth_mcs_indices": ["ACALD", "ACKr", "AST", "GLYAT", "GNK", "HEX1", "HXCT", "LDH_D", "NACODA", "POX", "PPS", "TPI", "UGLYCH", "XYLI2"], "valve_indices": "CS"}, "EX_glyc(e)": {"production_mcs_indices": ["ACGAMK", "ACKr", "ALCD2x", "ALDD2x", "ALDD2y", "AST", "CS", "FACOAE60", "FBA", "GLYCDx", "HCYSMT", "LDH_D", "MGSA", "P5CD", "PGCD", "POX", "PPC", "TALA"], "growth_mcs_indices": ["ACGAMK", "ACKr", "ALCD2x", "ALDD2x", "ALDD2y", "AST", "FACOAE60", "FBA", "GLYCDx", "HCYSMT", "LDH_D", "MGSA", "P5CD", "PGCD", "POX", "PPC", "TALA"], "valve_indices": "CS"}, "EX_hom-L(e)": {"production_mcs_indices": ["AACTOOR", "ACKr", "ALDD2x", "ALDD2y", "ASPT", "AST", "ATHRDHr", "CS", "FBA", "FRD3", "G3PD5", "G3PD6", "GLCDpp", "GLYCLTDy", "HXCT", "IDOND", "INSK", "LDH_D", "MTHFC", "NADPHQR2", "NADPHQR3", "NADTRHD", "P5CD", "PDH", "PFL", "PGCD", "POX", "PPKr", "PPS", "PYAM5PO", "TALA", "TRSARr"], "growth_mcs_indices": ["AACTOOR", "ACKr", "ALDD2x", "ALDD2y", "ASPT", "AST", "ATHRDHr", "FBA", "FRD3", "G3PD5", "G3PD6", "GLCDpp", "GLYCLTDy", "HXCT", "IDOND", "INSK", "LDH_D", "MTHFC", "NADPHQR2", "NADPHQR3", "NADTRHD", "P5CD", "PDH", "PFL", "PGCD", "POX", "PPKr", "PPS", "PYAM5PO", "TALA", "TRSARr"], "valve_indices": "CS"}, "EX_eca4colipa(e)": {"production_mcs_indices": ["ALDD2y", "CS", "DRPA", "EDA", "F6PA", "GHMT2r", "HCYSMT", "MDH", "ME2", "MGSA", "MMCD", "OAADC", "PYK", "RPE", "THD2pp"], "growth_mcs_indices": ["ALDD2y", "DRPA", "EDA", "F6PA", "GHMT2r", "HCYSMT", "MDH", "ME2", "MGSA", "MMCD", "OAADC", "PYK", "RPE", "THD2pp"], "valve_indices": "CS"}, "EX_etoh(e)": {"production_mcs_indices": ["ACALD", "ACGAMK", "ACKr", "ALDD2x", "ALDD2y", "CS", "FACOAE60", "GND", "LDH_D", "P5CD", "PGCD", "POX", "TPI"], "growth_mcs_indices": ["ACALD", "ACGAMK", "ACKr", "ALDD2x", "ALDD2y", "FACOAE60", "GND", "LDH_D", "P5CD", "PGCD", "POX", "TPI"], "valve_indices": "CS"}, "EX_co2(e)": {"production_mcs_indices": ["ALDD2y", "CBMKr", "CS", "DHAPT", "DURIPP", "FRD2", "FRD3", "FTHFD", "G6PDH2r", "GLXCL", "GSNK", "GUAPRT", "HCYSMT", "MCITD", "ME1", "ME2", "MGSA", "NTD6", "OAADC", "PYK", "THD2pp", "XPPT"], "growth_mcs_indices": ["ALDD2y", "CBMKr", "DHAPT", "DURIPP", "FRD2", "FRD3", "FTHFD", "G6PDH2r", "GLXCL", "GSNK", "GUAPRT", "HCYSMT", "MCITD", "ME1", "ME2", "MGSA", "NTD6", "OAADC", "PYK", "THD2pp", "XPPT"], "valve_indices": "CS"}, "EX_thr-L(e)": {"production_mcs_indices": ["AACTOOR", "ACALD", "ACGAMK", "ACKr", "ASPT", "AST", "ATHRDHr", "CS", "DRPA", "FACOAE60", "FBA3", "FLDR2", "FRD3", "G3PD5", "G3PD6", "GLYCDx", "GLYCLTDy", "HPYRRy", "IDOND", "INSK", "LDH_D", "MGSA", "NADPHQR2", "NADPHQR3", "NADTRHD", "OBTFL", "P5CD", "PFK", "PGCD", "POX", "PPKr", "PYAM5PO", "THRAi"], "growth_mcs_indices": ["AACTOOR", "ACALD", "ACGAMK", "ACKr", "ASPT", "AST", "ATHRDHr", "DRPA", "FACOAE60", "FBA3", "FLDR2", "FRD3", "G3PD5", "G3PD6", "GLYCDx", "GLYCLTDy", "HPYRRy", "IDOND", "INSK", "LDH_D", "MGSA", "NADPHQR2", "NADPHQR3", "NADTRHD", "OBTFL", "P5CD", "PFK", "PGCD", "POX", "PPKr", "PYAM5PO", "THRAi"], "valve_indices": "CS"}, "EX_ala-L(e)": {"production_mcs_indices": ["ACGAMK", "ACKr", "ALCD2x", "ALDD2x", "ALDD2y", "CS", "FACOAE60", "GND", "LDH_D", "P5CD", "PGCD", "POX", "TPI"], "growth_mcs_indices": ["ACGAMK", "ACKr", "ALCD2x", "ALDD2x", "ALDD2y", "FACOAE60", "GND", "LDH_D", "P5CD", "PGCD", "POX", "TPI"], "valve_indices": "CS"}, "EX_val-L(e)": {"production_mcs_indices": ["ACGAMK", "ACKr", "ALCD2x", "ALDD2x", "ALDD2y", "CS", "FACOAE60", "GND", "LDH_D", "P5CD", "PGCD", "POX", "TPI"], "growth_mcs_indices": ["ACGAMK", "ACKr", "ALCD2x", "ALDD2x", "ALDD2y", "FACOAE60", "GND", "LDH_D", "P5CD", "PGCD", "POX", "TPI"], "valve_indices": "CS"}, "EX_ins(e)": {"production_mcs_indices": ["AACTOOR", "ACGAMK", "ACKr", "ALCD2x", "ALDD2x", "ALDD2y", "ALLTAMH", "AST", "CS", "CYSDS", "FTHFD", "G6PDH2r", "HCYSMT", "HXCT", "LDH_D", "MGSA", "P5CD", "POX", "PPC"], "growth_mcs_indices": ["AACTOOR", "ACGAMK", "ACKr", "ALCD2x", "ALDD2x", "ALDD2y", "ALLTAMH", "AST", "CYSDS", "FTHFD", "G6PDH2r", "HCYSMT", "HXCT", "LDH_D", "MGSA", "P5CD", "POX", "PPC"], "valve_indices": "CS"}, "EX_kdo2lipid4(e)": {"production_mcs_indices": ["ACACT1r", "ACGAMK", "ACKr", "ALCD2x", "ALDD2x", "ALDD2y", "AST", "CS", "FACOAE60", "GND", "LDH_D", "NACODA", "PGCD", "PGI", "POX"], "growth_mcs_indices": ["ACACT1r", "ACGAMK", "ACKr", "ALCD2x", "ALDD2x", "ALDD2y", "AST", "FACOAE60", "GND", "LDH_D", "NACODA", "PGCD", "PGI", "POX"], "valve_indices": "CS"}, "EX_gua(e)": {"production_mcs_indices": ["ACALD", "ACGAMK", "ACKr", "ALDD2x", "ALDD2y", "ALLTAMH", "AST", "CS", "CYSDS", "FTHFD", "GLYAT", "HCYSMT", "HXCT", "LDH_D", "MGSA", "NACODA", "PGI", "POX", "PPC", "XYLI2"], "growth_mcs_indices": ["ACALD", "ACGAMK", "ACKr", "ALDD2x", "ALDD2y", "ALLTAMH", "AST", "CYSDS", "FTHFD", "GLYAT", "HCYSMT", "HXCT", "LDH_D", "MGSA", "NACODA", "PGI", "POX", "PPC", "XYLI2"], "valve_indices": "CS"}, "EX_ade(e)": {"production_mcs_indices": ["ACALD", "ACKr", "ALLTAMH", "AST", "CS", "CYSDS", "ETHAAL", "GLYAT", "GLYCL", "HCYSMT", "HXCT", "LDH_D", "NACODA", "PGM", "POX", "PPS", "TPI"], "growth_mcs_indices": ["ACALD", "ACKr", "ALLTAMH", "AST", "CYSDS", "ETHAAL", "GLYAT", "GLYCL", "HCYSMT", "HXCT", "LDH_D", "NACODA", "PGM", "POX", "PPS", "TPI"], "valve_indices": "CS"}, "EX_trp-L(e)": {"production_mcs_indices": ["ACGAMK", "ACKr", "ALCD2x", "ALDD2x", "ALDD2y", "AST", "CS", "FACOAE60", "G6PDH2r", "HCYSMT", "LDH_D", "MGSA", "NACODA", "PGCD", "POX", "PPC"], "growth_mcs_indices": ["ACGAMK", "ACKr", "ALCD2x", "ALDD2x", "ALDD2y", "AST", "FACOAE60", "G6PDH2r", "HCYSMT", "LDH_D", "MGSA", "NACODA", "PGCD", "POX", "PPC"], "valve_indices": "CS"}, "EX_ile-L(e)": {"production_mcs_indices": ["AACTOOR", "ACKr", "ALDD2x", "ALDD2y", "ASPT", "AST", "ATHRDHr", "CS", "DHAPT", "FBA3", "FRD3", "G3PD5", "G3PD6", "GLCDpp", "GLYCLTDy", "HPYRRy", "HXCT", "IDOND", "INSK", "NADPHQR2", "NADPHQR3", "NADTRHD", "OBTFL", "P5CD", "PFK", "PGCD", "POR5", "POX", "PPKr", "PYAM5PO"], "growth_mcs_indices": ["AACTOOR", "ACKr", "ALDD2x", "ALDD2y", "ASPT", "AST", "ATHRDHr", "DHAPT", "FBA3", "FRD3", "G3PD5", "G3PD6", "GLCDpp", "GLYCLTDy", "HPYRRy", "HXCT", "IDOND", "INSK", "NADPHQR2", "NADPHQR3", "NADTRHD", "OBTFL", "P5CD", "PFK", "PGCD", "POR5", "POX", "PPKr", "PYAM5PO"], "valve_indices": "CS"}, "EX_asn-L(e)": {"production_mcs_indices": ["ACGAMK", "ACKr", "ALCD2x", "ALDD2x", "ALDD2y", "CBMKr", "CS", "G6PDH2r", "HCYSMT", "HXCT", "LDH_D", "MDH", "MGSA", "NACODA", "PGCD", "POX"], "growth_mcs_indices": ["ACGAMK", "ACKr", "ALCD2x", "ALDD2x", "ALDD2y", "CBMKr", "G6PDH2r", "HCYSMT", "HXCT", "LDH_D", "MDH", "MGSA", "NACODA", "PGCD", "POX"], "valve_indices": "CS"}, "EX_15dap(e)": {"production_mcs_indices": ["ACGAMK", "ACKr", "ALCD2x", "ALDD2x", "ALDD2y", "AST", "CS", "FACOAE60", "FBA", "FRD2", "FRD3", "GLYCDx", "HCYSMT", "LDH_D", "ME2", "MGSA", "NACODA", "PGCD", "POX", "TALA", "THD2pp"], "growth_mcs_indices": ["ACGAMK", "ACKr", "ALCD2x", "ALDD2x", "ALDD2y", "AST", "FACOAE60", "FBA", "FRD2", "FRD3", "GLYCDx", "HCYSMT", "LDH_D", "ME2", "MGSA", "NACODA", "PGCD", "POX", "TALA", "THD2pp"], "valve_indices": "CS"}, "EX_idon-L(e)": {"production_mcs_indices": ["ACALD", "ACKr", "ALLTAMH", "AST", "CS", "GLYAT", "GND", "HXCT", "LDH_D", "P5CD", "PGI", "PGM", "POX", "PPS", "XYLI2"], "growth_mcs_indices": ["ACALD", "ACKr", "ALLTAMH", "AST", "GLYAT", "GND", "HXCT", "LDH_D", "P5CD", "PGI", "PGM", "POX", "PPS", "XYLI2"], "valve_indices": "CS"}, "EX_uri(e)": {"production_mcs_indices": ["ACGAMK", "ACKr", "ALCD2x", "ALDD2x", "ALDD2y", "AST", "CS", "HCYSMT", "HXCT", "LDH_D", "MGSA", "NACODA", "PGCD", "POX", "TKT2"], "growth_mcs_indices": ["ACGAMK", "ACKr", "ALCD2x", "ALDD2x", "ALDD2y", "AST", "HCYSMT", "HXCT", "LDH_D", "MGSA", "NACODA", "PGCD", "POX", "TKT2"], "valve_indices": "CS"}, "EX_cys-L(e)": {"production_mcs_indices": ["AACTOOR", "ACGAMK", "ALLTAMH", "CS", "DURIPP", "ETHAAL", "FRD2", "FRD3", "FTHFD", "GHMT2r", "HCYSMT", "LDH_D", "PDH", "PFL", "POX", "PPS", "PUNP4", "RNTR1c2", "TPI"], "growth_mcs_indices": ["AACTOOR", "ACGAMK", "ALLTAMH", "DURIPP", "ETHAAL", "FRD2", "FRD3", "FTHFD", "GHMT2r", "HCYSMT", "LDH_D", "PDH", "PFL", "POX", "PPS", "PUNP4", "RNTR1c2", "TPI"], "valve_indices": "CS"}, "EX_enter(e)": {"production_mcs_indices": ["ACGAMK", "ACKr", "ALCD2x", "ALDD2x", "ALDD2y", "CS", "FACOAE60", "G6PDH2r", "GHMT2r", "HCYSMT", "LDH_D", "MGSA", "POX", "PPC", "THD2pp"], "growth_mcs_indices": ["ACGAMK", "ACKr", "ALCD2x", "ALDD2x", "ALDD2y", "FACOAE60", "G6PDH2r", "GHMT2r", "HCYSMT", "LDH_D", "MGSA", "POX", "PPC", "THD2pp"], "valve_indices": "CS"}, "EX_mal-L(e)": {"production_mcs_indices": ["ACGAMK", "ACKr", "ALCD2x", "ALDD2x", "ALDD2y", "AST", "CS", "FRD2", "FRD3", "G6PDH2r", "GLYOX", "GLYOX3", "HCYSMT", "HXCT", "LDH_D", "P5CD", "PGCD", "POX", "PPS"], "growth_mcs_indices": ["ACGAMK", "ACKr", "ALCD2x", "ALDD2x", "ALDD2y", "AST", "FRD2", "FRD3", "G6PDH2r", "GLYOX", "GLYOX3", "HCYSMT", "HXCT", "LDH_D", "P5CD", "PGCD", "POX", "PPS"], "valve_indices": "CS"}, "EX_hxan(e)": {"production_mcs_indices": ["ACGAMK", "ACKr", "ALCD2x", "ALDD2x", "ALDD2y", "ALLTAMH", "AST", "CS", "CYSDS", "FACOAE60", "FTHFD", "G6PDH2r", "GLYAT", "HCYSMT", "LDH_D", "MGSA", "P5CD", "POX", "PPC"], "growth_mcs_indices": ["ACGAMK", "ACKr", "ALCD2x", "ALDD2x", "ALDD2y", "ALLTAMH", "AST", "CYSDS", "FACOAE60", "FTHFD", "G6PDH2r", "GLYAT", "HCYSMT", "LDH_D", "MGSA", "P5CD", "POX", "PPC"], "valve_indices": "CS"}, "EX_feenter(e)": {"production_mcs_indices": ["ACGAMK", "ACKr", "ALCD2x", "ALDD2x", "ALDD2y", "AST", "CS", "CYSDS", "EDA", "FLDR2", "HCYSMT", "HEX7", "HXCT", "MTHFC", "NACODA", "PGI", "TKT2"], "growth_mcs_indices": ["ACGAMK", "ACKr", "ALCD2x", "ALDD2x", "ALDD2y", "AST", "CYSDS", "EDA", "FLDR2", "HCYSMT", "HEX7", "HXCT", "MTHFC", "NACODA", "PGI", "TKT2"], "valve_indices": "CS"}, "EX_ac(e)": {"production_mcs_indices": ["AACTOOR", "ACALD", "ACGAMK", "CS", "DHAPT", "DURIPP", "FLDR2", "FRD2", "FRD3", "G6PDH2r", "GLYCL", "GTHOr", "HCYSMT", "MCITD", "ME1", "ME2", "MGSA", "OAADC", "PGCD", "PYK", "RNDR1", "RNDR2", "THD2pp"], "growth_mcs_indices": ["AACTOOR", "ACALD", "ACGAMK", "DHAPT", "DURIPP", "FLDR2", "FRD2", "FRD3", "G6PDH2r", "GLYCL", "GTHOr", "HCYSMT", "MCITD", "ME1", "ME2", "MGSA", "OAADC", "PGCD", "PYK", "RNDR1", "RNDR2", "THD2pp"], "valve_indices": "CS"}, "EX_thym(e)": {"production_mcs_indices": ["AACTOOR", "ACGAMK", "ACKr", "ALCD2x", "ALDD2x", "ALDD2y", "AST", "CS", "DHORDfum", "FRD2", "FRD3", "HCYSMT", "HXCT", "LDH_D", "MCITD", "NACODA", "PGCD", "POX", "TPI"], "growth_mcs_indices": ["AACTOOR", "ACGAMK", "ACKr", "ALCD2x", "ALDD2x", "ALDD2y", "AST", "DHORDfum", "FRD2", "FRD3", "HCYSMT", "HXCT", "LDH_D", "MCITD", "NACODA", "PGCD", "POX", "TPI"], "valve_indices": "CS"}, "EX_xtsn(e)": {"production_mcs_indices": ["ACALD", "ACKr", "ALLTAMH", "CS", "CYSDS", "DRPA", "FACOAE60", "FTHFD", "G6PDH2r", "GLYAT", "LDH_D", "NACODA", "PDH", "POX", "PPKr", "TKT1"], "growth_mcs_indices": ["ACALD", "ACKr", "ALLTAMH", "CYSDS", "DRPA", "FACOAE60", "FTHFD", "G6PDH2r", "GLYAT", "LDH_D", "NACODA", "PDH", "POX", "PPKr", "TKT1"], "valve_indices": "CS"}, "EX_acolipa(e)": {"production_mcs_indices": ["ALDD2y", "CS", "DRPA", "EDA", "F6PA", "HCYSMT", "MCITD", "MDH", "ME2", "MGSA", "MTHFC", "OAADC", "PYK", "RPE", "THD2pp"], "growth_mcs_indices": ["ALDD2y", "DRPA", "EDA", "F6PA", "HCYSMT", "MCITD", "MDH", "ME2", "MGSA", "MTHFC", "OAADC", "PYK", "RPE", "THD2pp"], "valve_indices": "CS"}, "EX_enlipa(e)": {"production_mcs_indices": ["ACGAMK", "ACKr", "ALDD2x", "ALDD2y", "AST", "CS", "G6PDH2r", "HCYSMT", "HXCT", "MGSA", "NACODA", "PGCD", "POX", "TPI"], "growth_mcs_indices": ["ACGAMK", "ACKr", "ALDD2x", "ALDD2y", "AST", "G6PDH2r", "HCYSMT", "HXCT", "MGSA", "NACODA", "PGCD", "POX", "TPI"], "valve_indices": "CS"}, "EX_pyr(e)": {"production_mcs_indices": ["ACGAMK", "ACKr", "ADK1", "ADK3", "ALDD2x", "ALDD2y", "AMPN", "ASPT", "AST", "ATPHs", "CS", "DADK", "DHAPT", "G6PDH2r", "HCYSMT", "HXCT", "MCITD", "MDH", "MGSA", "MOX", "MTHFC", "NACODA", "NDPK3", "NTD7", "OAADC", "PGCD", "POX", "PYK"], "growth_mcs_indices": ["ACGAMK", "ACKr", "ADK1", "ADK3", "ALDD2x", "ALDD2y", "AMPN", "ASPT", "AST", "ATPHs", "DADK", "DHAPT", "G6PDH2r", "HCYSMT", "HXCT", "MCITD", "MDH", "MGSA", "MOX", "MTHFC", "NACODA", "NDPK3", "NTD7", "OAADC", "PGCD", "POX", "PYK"], "valve_indices": "CS"}, "EX_quin(e)": {"production_mcs_indices": ["ACGAMK", "ACKr", "ALCD2x", "ALDD2x", "ALDD2y", "CS", "HXCT", "LDH_D", "NACODA", "PGCD", "POX", "PPKr", "RPE"], "growth_mcs_indices": ["ACGAMK", "ACKr", "ALCD2x", "ALDD2x", "ALDD2y", "HXCT", "LDH_D", "NACODA", "PGCD", "POX", "PPKr", "RPE"], "valve_indices": "CS"}, "EX_succ(e)": {"production_mcs_indices": ["ACGAMK", "ACKr", "ALCD2x", "ALDD2x", "ALDD2y", "AST", "CS", "FACOAE60", "HCYSMT", "LDH_D", "MGSA", "P5CD", "PGCD", "PGI", "POX", "XYLI2"], "growth_mcs_indices": ["ACGAMK", "ACKr", "ALCD2x", "ALDD2x", "ALDD2y", "AST", "FACOAE60", "HCYSMT", "LDH_D", "MGSA", "P5CD", "PGCD", "PGI", "POX", "XYLI2"], "valve_indices": "CS"}, "EX_anhgm(e)": {"production_mcs_indices": ["ACGAMK", "ACKr", "ALCD2x", "ALDD2x", "ALDD2y", "AST", "CS", "HCYSMT", "HXCT", "LDH_D", "P5CD", "PDH", "PFL", "PGCD", "POX", "PPC", "TPI"], "growth_mcs_indices": ["ACGAMK", "ACKr", "ALCD2x", "ALDD2x", "ALDD2y", "AST", "HCYSMT", "HXCT", "LDH_D", "P5CD", "PDH", "PFL", "PGCD", "POX", "PPC", "TPI"], "valve_indices": "CS"}, "EX_colipa(e)": {"production_mcs_indices": ["3HAD100", "ACALD", "ACGAMK", "ACKr", "ALDD2x", "ALDD2y", "ASPT", "AST", "CS", "CYTK1", "DHAPT", "EAR140y", "FACOAE100", "FACOAE60", "FBA", "HCYSMT", "HPYRI", "IDOND", "MOX", "NADTRHD", "P5CD", "PDH", "PGCD", "POX", "TALA", "TKT2"], "growth_mcs_indices": ["3HAD100", "ACALD", "ACGAMK", "ACKr", "ALDD2x", "ALDD2y", "ASPT", "AST", "CYTK1", "DHAPT", "EAR140y", "FACOAE100", "FACOAE60", "FBA", "HCYSMT", "HPYRI", "IDOND", "MOX", "NADTRHD", "P5CD", "PDH", "PGCD", "POX", "TALA", "TKT2"], "valve_indices": "CS"}, "EX_lys-L(e)": {"production_mcs_indices": ["AACTOOR", "ACGAMK", "ACKr", "ALCD2x", "ALDD2x", "ALDD2y", "AST", "CS", "FBP", "FRD2", "FRD3", "GLYCDx", "HCYSMT", "HXCT", "LDH_D", "MCITD", "MGSA", "P5CD", "PGCD", "POX", "TALA"], "growth_mcs_indices": ["AACTOOR", "ACGAMK", "ACKr", "ALCD2x", "ALDD2x", "ALDD2y", "AST", "FBP", "FRD2", "FRD3", "GLYCDx", "HCYSMT", "HXCT", "LDH_D", "MCITD", "MGSA", "P5CD", "PGCD", "POX", "TALA"], "valve_indices": "CS"}, "EX_ser-L(e)": {"production_mcs_indices": ["ACGAMK", "ACKr", "ALCD2x", "ALDD2x", "ALDD2y", "AST", "CS", "CYSDS", "FACOAE60", "HCYSMT", "LDH_D", "MGSA", "MTHFC", "NACODA", "POX", "PPC", "TKT2"], "growth_mcs_indices": ["ACGAMK", "ACKr", "ALCD2x", "ALDD2x", "ALDD2y", "AST", "CYSDS", "FACOAE60", "HCYSMT", "LDH_D", "MGSA", "MTHFC", "NACODA", "POX", "PPC", "TKT2"], "valve_indices": "CS"}, "EX_phe-L(e)": {"production_mcs_indices": ["ALDD2y", "CS", "DHAPT", "DRPA", "G6PDH2r", "HCYSMT", "MDH", "ME2", "MGSA", "MMCD", "OAADC", "PGCD", "PYK", "THD2pp"], "growth_mcs_indices": ["ALDD2y", "DHAPT", "DRPA", "G6PDH2r", "HCYSMT", "MDH", "ME2", "MGSA", "MMCD", "OAADC", "PGCD", "PYK", "THD2pp"], "valve_indices": "CS"}, "EX_lipa_cold(e)": {"production_mcs_indices": ["ACACT7r", "ACKr", "ALDD2x", "ALDD2y", "ALLTAMH", "CS", "CTECOAI6", "CYSDS", "ENO", "FACOAE60", "FTHFD", "HCYSMT", "P5CD", "POX", "TKT2"], "growth_mcs_indices": ["ACACT7r", "ACKr", "ALDD2x", "ALDD2y", "ALLTAMH", "CTECOAI6", "CYSDS", "ENO", "FACOAE60", "FTHFD", "HCYSMT", "P5CD", "POX", "TKT2"], "valve_indices": "CS"}, "EX_thymd(e)": {"production_mcs_indices": ["AACTOOR", "ACGAMK", "ACKr", "ALCD2x", "ALDD2x", "ALDD2y", "AST", "CS", "DHORDfum", "FRD2", "FRD3", "HCYSMT", "HXCT", "LDH_D", "MCITD", "P5CD", "PGCD", "POX", "TPI"], "growth_mcs_indices": ["AACTOOR", "ACGAMK", "ACKr", "ALCD2x", "ALDD2x", "ALDD2y", "AST", "DHORDfum", "FRD2", "FRD3", "HCYSMT", "HXCT", "LDH_D", "MCITD", "P5CD", "PGCD", "POX", "TPI"], "valve_indices": "CS"}, "EX_glyald(e)": {"production_mcs_indices": ["ACALD", "ACGAMK", "ACKr", "AST", "ATHRDHr", "CS", "DRPA", "G6PDH2r", "HCYSMT", "HXCT", "LDH_D", "MGSA", "NACODA", "PGCD", "POX", "PPC"], "growth_mcs_indices": ["ACALD", "ACGAMK", "ACKr", "AST", "ATHRDHr", "DRPA", "G6PDH2r", "HCYSMT", "HXCT", "LDH_D", "MGSA", "NACODA", "PGCD", "POX", "PPC"], "valve_indices": "CS"}, "EX_ura(e)": {"production_mcs_indices": ["ACGAMK", "ACKr", "ALCD2x", "ALDD2x", "ALDD2y", "AST", "CS", "G6PDH2r", "HCYSMT", "HXCT", "LDH_D", "MDH", "MGSA", "NACODA", "PGCD", "POX"], "growth_mcs_indices": ["ACGAMK", "ACKr", "ALCD2x", "ALDD2x", "ALDD2y", "AST", "G6PDH2r", "HCYSMT", "HXCT", "LDH_D", "MDH", "MGSA", "NACODA", "PGCD", "POX"], "valve_indices": "CS"}, "EX_acser(e)": {"production_mcs_indices": ["ACGAMK", "ACKr", "ALCD2x", "ALDD2x", "ALDD2y", "AST", "CS", "CYSDS", "ETHAAL", "GHMT2r", "GND", "HCYSMT", "HXCT", "LDH_D", "MGSA", "P5CD", "PDH", "PFL", "POX", "PPC"], "growth_mcs_indices": ["ACGAMK", "ACKr", "ALCD2x", "ALDD2x", "ALDD2y", "AST", "CYSDS", "ETHAAL", "GHMT2r", "GND", "HCYSMT", "HXCT", "LDH_D", "MGSA", "P5CD", "PDH", "PFL", "POX", "PPC"], "valve_indices": "CS"}, "EX_leu-L(e)": {"production_mcs_indices": ["ACKr", "ALDD2x", "ALDD2y", "CS", "CYTBD2pp", "DHAPT", "EDA", "FACOAE60", "FDH4pp", "FRD2", "FRD3", "GLYOX", "GLYOX3", "GND", "ME1", "ME2", "MMCD", "OAADC", "PDH", "PGCD", "POX", "PPKr", "PPM", "PYK"], "growth_mcs_indices": ["ACKr", "ALDD2x", "ALDD2y", "CYTBD2pp", "DHAPT", "EDA", "FACOAE60", "FDH4pp", "FRD2", "FRD3", "GLYOX", "GLYOX3", "GND", "ME1", "ME2", "MMCD", "OAADC", "PDH", "PGCD", "POX", "PPKr", "PPM", "PYK"], "valve_indices": "CS"}, "EX_adn(e)": {"production_mcs_indices": ["ACALD", "ACGAMK", "ACKr", "ALLTAMH", "AST", "CS", "CYSDS", "ETHAAL", "FACOAE60", "GLYAT", "GLYCL", "HCYSMT", "LDH_D", "P5CD", "POX", "PPC", "TPI"], "growth_mcs_indices": ["ACALD", "ACGAMK", "ACKr", "ALLTAMH", "AST", "CYSDS", "ETHAAL", "FACOAE60", "GLYAT", "GLYCL", "HCYSMT", "LDH_D", "P5CD", "POX", "PPC", "TPI"], "valve_indices": "CS"}}, "PDH": {"EX_lac-D(e)": {"production_mcs_indices": ["DRPA", "GND", "HCYSMT", "PDH", "PFL", "PGCD", "POX", "PPC"], "growth_mcs_indices": ["DRPA", "GND", "HCYSMT", "PFL", "PGCD", "POX", "PPC"], "valve_indices": "PDH"}, "EX_xan(e)": {"production_mcs_indices": ["ALLTAMH", "ASPT", "DRPA", "ETHAAL", "F6PA", "FRD3", "FTHFD", "G3PD5", "G3PD6", "GLCDpp", "GLYAT", "GLYCLTDy", "HPYRI", "HXAND", "IDOND", "LDH_D", "NADPHQR2", "NADPHQR3", "NADTRHD", "P5CD", "PDH", "PFL", "POX", "PPC", "PYAM5PO"], "growth_mcs_indices": ["ALLTAMH", "ASPT", "DRPA", "ETHAAL", "F6PA", "FRD3", "FTHFD", "G3PD5", "G3PD6", "GLCDpp", "GLYAT", "GLYCLTDy", "HPYRI", "HXAND", "IDOND", "LDH_D", "NADPHQR2", "NADPHQR3", "NADTRHD", "P5CD", "PFL", "POX", "PPC", "PYAM5PO"], "valve_indices": "PDH"}, "EX_lac-L(e)": {"production_mcs_indices": ["DRPA", "G6PDH2r", "GLYOX", "GLYOX3", "HCYSMT", "LDH_D", "PDH", "PFL", "PGCD", "POX", "PPC"], "growth_mcs_indices": ["DRPA", "G6PDH2r", "GLYOX", "GLYOX3", "HCYSMT", "LDH_D", "PFL", "PGCD", "POX", "PPC"], "valve_indices": "PDH"}, "EX_his-L(e)": {"production_mcs_indices": ["ALLTAMH", "DRPA", "ETHAAL", "FTHFD", "GLUDy", "HCYSMT", "LDH_D", "PDH", "PFL", "POX", "PPC", "TKT2"], "growth_mcs_indices": ["ALLTAMH", "DRPA", "ETHAAL", "FTHFD", "GLUDy", "HCYSMT", "LDH_D", "PFL", "POX", "PPC", "TKT2"], "valve_indices": "PDH"}, "EX_cytd(e)": {"production_mcs_indices": ["ASPT", "DRPA", "ETHAAL", "F6PP", "GLYCL", "HCYSMT", "LDH_D", "MDH", "MGSA", "MOX", "PDH", "PFL", "PGI", "POX"], "growth_mcs_indices": ["ASPT", "DRPA", "ETHAAL", "F6PP", "GLYCL", "HCYSMT", "LDH_D", "MDH", "MGSA", "MOX", "PFL", "PGI", "POX"], "valve_indices": "PDH"}, "EX_dha(e)": {"production_mcs_indices": ["ASPT", "ATHRDHr", "DRPA", "FBA", "FBA3", "FRD3", "G3PD5", "G3PD6", "GLCDpp", "GLYCLTDy", "HPYRRy", "IDOND", "LDH_D", "NADPHQR2", "NADPHQR3", "NADTRHD", "P5CD", "PDH", "PFL", "PGCD", "POX", "PPC", "PYAM5PO"], "growth_mcs_indices": ["ASPT", "ATHRDHr", "DRPA", "FBA", "FBA3", "FRD3", "G3PD5", "G3PD6", "GLCDpp", "GLYCLTDy", "HPYRRy", "IDOND", "LDH_D", "NADPHQR2", "NADPHQR3", "NADTRHD", "P5CD", "PFL", "PGCD", "POX", "PPC", "PYAM5PO"], "valve_indices": "PDH"}, "EX_glcn(e)": {"production_mcs_indices": ["DRPA", "FBA3", "GND", "LDH_D", "PDH", "PFK", "PFL", "POX", "PPS"], "growth_mcs_indices": ["DRPA", "FBA3", "GND", "LDH_D", "PFK", "PFL", "POX", "PPS"], "valve_indices": "PDH"}, "EX_5dglcn(e)": {"production_mcs_indices": ["DRPA", "GNK", "HEX1", "LDH_D", "PDH", "PFL", "POX", "PPS", "XYLI2"], "growth_mcs_indices": ["DRPA", "GNK", "HEX1", "LDH_D", "PFL", "POX", "PPS", "XYLI2"], "valve_indices": "PDH"}, "EX_hom-L(e)": {"production_mcs_indices": ["AACTOOR", "ASPT", "ATHRDHr", "CYTBD2pp", "DRPA", "DSERDHr", "FESD1s", "G3PD5", "GLYCDx", "GLYCL", "GLYCLTDy", "IDOND", "LDH_D", "MDH", "MGSA", "NADPHQR2", "NADTRHD", "P5CD", "PDH", "PFL", "POX", "PPKr", "PYAM5PO", "SERD_L", "SUCDi", "TPI", "TRPS2", "TRSARr"], "growth_mcs_indices": ["AACTOOR", "ASPT", "ATHRDHr", "CYTBD2pp", "DRPA", "DSERDHr", "FESD1s", "G3PD5", "GLYCDx", "GLYCL", "GLYCLTDy", "IDOND", "LDH_D", "MDH", "MGSA", "NADPHQR2", "NADTRHD", "P5CD", "PFL", "POX", "PPKr", "PYAM5PO", "SERD_L", "SUCDi", "TPI", "TRPS2", "TRSARr"], "valve_indices": "PDH"}, "EX_eca4colipa(e)": {"production_mcs_indices": ["ACALD", "ACGAMK", "ALLTAMH", "CYSDS", "DHAPT", "DSERDHr", "ETHAAL", "FTHFD", "G6PDH2r", "NDPK3", "PDH", "PFL", "POX", "PPC", "PYK", "SERD_L", "TKT1", "TPI", "TRPS2"], "growth_mcs_indices": ["ACALD", "ACGAMK", "ALLTAMH", "CYSDS", "DHAPT", "DSERDHr", "ETHAAL", "FTHFD", "G6PDH2r", "NDPK3", "PFL", "POX", "PPC", "PYK", "SERD_L", "TKT1", "TPI", "TRPS2"], "valve_indices": "PDH"}, "EX_pheme(e)": {"production_mcs_indices": ["ABTA", "ACKr", "ACS", "AKGDH", "CPPPGO2", "ETHAAL", "FBP", "FRD2", "FRD3", "GLYCDx", "HCYSMT", "LDH_D", "ME2", "MGSA", "MTHFC", "PDH", "PFL", "POR5", "POX", "PPPGO3", "TALA", "THD2pp"], "growth_mcs_indices": ["ABTA", "ACKr", "ACS", "AKGDH", "CPPPGO2", "ETHAAL", "FBP", "FRD2", "FRD3", "GLYCDx", "HCYSMT", "LDH_D", "ME2", "MGSA", "MTHFC", "PFL", "POR5", "POX", "PPPGO3", "TALA", "THD2pp"], "valve_indices": "PDH"}, "EX_co2(e)": {"production_mcs_indices": ["ACGAMK", "DRPA", "HCYSMT", "LDH_D", "MGSA", "PDH", "PFL", "PGCD", "POX", "PPC"], "growth_mcs_indices": ["ACGAMK", "DRPA", "HCYSMT", "LDH_D", "MGSA", "PFL", "PGCD", "POX", "PPC"], "valve_indices": "PDH"}, "EX_glyc(e)": {"production_mcs_indices": ["DRPA", "FBP", "GLYCDx", "HCYSMT", "LDH_D", "MGSA", "PDH", "PFL", "PGCD", "PGI", "POX", "PPC", "TALA"], "growth_mcs_indices": ["DRPA", "FBP", "GLYCDx", "HCYSMT", "LDH_D", "MGSA", "PFL", "PGCD", "PGI", "POX", "PPC", "TALA"], "valve_indices": "PDH"}, "EX_ala-L(e)": {"production_mcs_indices": ["DRPA", "ETHAAL", "GLYCL", "GND", "LDH_D", "PDH", "PFL", "POX", "TPI"], "growth_mcs_indices": ["DRPA", "ETHAAL", "GLYCL", "GND", "LDH_D", "PFL", "POX", "TPI"], "valve_indices": "PDH"}, "EX_val-L(e)": {"production_mcs_indices": ["DRPA", "HCYSMT", "LDH_D", "MGSA", "PDH", "PFL", "PGCD", "POX", "PPC", "TKT1"], "growth_mcs_indices": ["DRPA", "HCYSMT", "LDH_D", "MGSA", "PFL", "PGCD", "POX", "PPC", "TKT1"], "valve_indices": "PDH"}, "EX_ins(e)": {"production_mcs_indices": ["ACGAMK", "ALLTAMH", "DRPA", "ETHAAL", "FTHFD", "G6PDH2r", "HCYSMT", "LDH_D", "MGSA", "PDH", "PFL", "POX", "PPC"], "growth_mcs_indices": ["ACGAMK", "ALLTAMH", "DRPA", "ETHAAL", "FTHFD", "G6PDH2r", "HCYSMT", "LDH_D", "MGSA", "PFL", "POX", "PPC"], "valve_indices": "PDH"}, "EX_gua(e)": {"production_mcs_indices": ["ALLTAMH", "DRPA", "ETHAAL", "F6PP", "FTHFD", "HCYSMT", "LDH_D", "MGSA", "PDH", "PFL", "PGI", "POX", "PPC"], "growth_mcs_indices": ["ALLTAMH", "DRPA", "ETHAAL", "F6PP", "FTHFD", "HCYSMT", "LDH_D", "MGSA", "PFL", "PGI", "POX", "PPC"], "valve_indices": "PDH"}, "EX_ade(e)": {"production_mcs_indices": ["ACGAMK", "ALLTAMH", "DRPA", "ETHAAL", "FBA", "FTHFD", "GLYCDx", "HCYSMT", "LDH_D", "MGSA", "PDH", "PFL", "POX", "PPC", "TALA"], "growth_mcs_indices": ["ACGAMK", "ALLTAMH", "DRPA", "ETHAAL", "FBA", "FTHFD", "GLYCDx", "HCYSMT", "LDH_D", "MGSA", "PFL", "POX", "PPC", "TALA"], "valve_indices": "PDH"}, "EX_trp-L(e)": {"production_mcs_indices": ["DRPA", "HCYSMT", "LDH_D", "MGSA", "PDH", "PFL", "PGCD", "POX", "PPC", "RPE"], "growth_mcs_indices": ["DRPA", "HCYSMT", "LDH_D", "MGSA", "PFL", "PGCD", "POX", "PPC", "RPE"], "valve_indices": "PDH"}, "EX_ile-L(e)": {"production_mcs_indices": ["ASPT", "CYTBD2pp", "DRPA", "DSERDHr", "G3PD5", "GLCDpp", "GLYAT", "GLYCDx", "GLYCL", "GLYCLTDy", "IDOND", "INSK", "MGSA", "NADPHQR2", "NADTRHD", "P5CD", "PDH", "PFL", "POX", "PPKr", "PYAM5PO", "SERD_L", "SUCDi", "THRD", "TPI", "TRPAS2", "TRSARr"], "growth_mcs_indices": ["ASPT", "CYTBD2pp", "DRPA", "DSERDHr", "G3PD5", "GLCDpp", "GLYAT", "GLYCDx", "GLYCL", "GLYCLTDy", "IDOND", "INSK", "MGSA", "NADPHQR2", "NADTRHD", "P5CD", "PFL", "POX", "PPKr", "PYAM5PO", "SERD_L", "SUCDi", "THRD", "TPI", "TRPAS2", "TRSARr"], "valve_indices": "PDH"}, "EX_ura(e)": {"production_mcs_indices": ["DRPA", "ETHAAL", "G6PDH2r", "GLYCL", "HCYSMT", "LDH_D", "MDH", "MGSA", "PDH", "PFL", "POX"], "growth_mcs_indices": ["DRPA", "ETHAAL", "G6PDH2r", "GLYCL", "HCYSMT", "LDH_D", "MDH", "MGSA", "PFL", "POX"], "valve_indices": "PDH"}, "EX_idon-L(e)": {"production_mcs_indices": ["DRPA", "GNK", "HEX1", "LDH_D", "PDH", "PFL", "POX", "PPS", "XYLI2"], "growth_mcs_indices": ["DRPA", "GNK", "HEX1", "LDH_D", "PFL", "POX", "PPS", "XYLI2"], "valve_indices": "PDH"}, "EX_uri(e)": {"production_mcs_indices": ["DRPA", "ETHAAL", "GLYCL", "HCYSMT", "LDH_D", "MGSA", "PDH", "PFL", "POX", "TKT2"], "growth_mcs_indices": ["DRPA", "ETHAAL", "GLYCL", "HCYSMT", "LDH_D", "MGSA", "PFL", "POX", "TKT2"], "valve_indices": "PDH"}, "EX_cys-L(e)": {"production_mcs_indices": ["DRPA", "ETHAAL", "GLYCL", "HCYSMT", "LDH_D", "PDH", "PFL", "PGM", "POX", "PPS", "TPI"], "growth_mcs_indices": ["DRPA", "ETHAAL", "GLYCL", "HCYSMT", "LDH_D", "PFL", "PGM", "POX", "PPS", "TPI"], "valve_indices": "PDH"}, "EX_enter(e)": {"production_mcs_indices": ["DRPA", "ETHAAL", "GHMT2r", "HCYSMT", "LDH_D", "MGSA", "PDH", "PFL", "POX", "PPC", "TKT2", "TPI"], "growth_mcs_indices": ["DRPA", "ETHAAL", "GHMT2r", "HCYSMT", "LDH_D", "MGSA", "PFL", "POX", "PPC", "TKT2", "TPI"], "valve_indices": "PDH"}, "EX_mal-L(e)": {"production_mcs_indices": ["AACTOOR", "ACGAMK", "DRPA", "FRD2", "FRD3", "G6PDH2r", "GLYCL", "HCYSMT", "LDH_D", "MGSA", "PDH", "PFL", "PGCD", "POX", "PPS"], "growth_mcs_indices": ["AACTOOR", "ACGAMK", "DRPA", "FRD2", "FRD3", "G6PDH2r", "GLYCL", "HCYSMT", "LDH_D", "MGSA", "PFL", "PGCD", "POX", "PPS"], "valve_indices": "PDH"}, "EX_hxan(e)": {"production_mcs_indices": ["ALLTAMH", "DRPA", "ETHAAL", "FTHFD", "G6PDH2r", "HCYSMT", "LDH_D", "MGSA", "PDH", "PFL", "POX", "PPC"], "growth_mcs_indices": ["ALLTAMH", "DRPA", "ETHAAL", "FTHFD", "G6PDH2r", "HCYSMT", "LDH_D", "MGSA", "PFL", "POX", "PPC"], "valve_indices": "PDH"}, "EX_feenter(e)": {"production_mcs_indices": ["ACGAMK", "DRPA", "ETHAAL", "GLYCL", "HCYSMT", "LDH_D", "MGSA", "PDH", "PFL", "POX", "PPC", "TKT2"], "growth_mcs_indices": ["ACGAMK", "DRPA", "ETHAAL", "GLYCL", "HCYSMT", "LDH_D", "MGSA", "PFL", "POX", "PPC", "TKT2"], "valve_indices": "PDH"}, "EX_thymd(e)": {"production_mcs_indices": ["DRPA", "HCYSMT", "HEX7", "LDH_D", "PDH", "PFL", "PGI", "POX", "PPS", "TKT2"], "growth_mcs_indices": ["DRPA", "HCYSMT", "HEX7", "LDH_D", "PFL", "PGI", "POX", "PPS", "TKT2"], "valve_indices": "PDH"}, "EX_thym(e)": {"production_mcs_indices": ["DURIPP", "HCYSMT", "LDH_D", "NTD6", "PDH", "PFK", "PFL", "POR5", "POX", "PPS", "PUNP4", "PUNP6", "TALA", "TKT2"], "growth_mcs_indices": ["DURIPP", "HCYSMT", "LDH_D", "NTD6", "PFK", "PFL", "POR5", "POX", "PPS", "PUNP4", "PUNP6", "TALA", "TKT2"], "valve_indices": "PDH"}, "EX_xtsn(e)": {"production_mcs_indices": ["ALLTAMH", "DRPA", "ETHAAL", "FTHFD", "HCYSMT", "LDH_D", "PDH", "PFL", "POX", "PPC", "TKT2", "TPI"], "growth_mcs_indices": ["ALLTAMH", "DRPA", "ETHAAL", "FTHFD", "HCYSMT", "LDH_D", "PFL", "POX", "PPC", "TKT2", "TPI"], "valve_indices": "PDH"}, "EX_meoh(e)": {"production_mcs_indices": ["AACTOOR", "ACACT4r", "ACGAMK", "ACOAD6f", "ALLTAMH", "CYSDS", "DASYN120", "DASYN180", "DASYN181", "DHAPT", "DSERDHr", "DURIPP", "FACOAE140", "FACOAE141", "FACOAL160t2pp", "FACOAL161t2pp", "FLDR2", "FTHFD", "G6PDH2r", "GTHOr", "HCYSMT", "MCITD", "ME1", "ME2", "MGSA", "OAADC", "PDH", "PPC", "PYK", "RNDR1", "RNDR2", "SERD_L", "TRPS2"], "growth_mcs_indices": ["AACTOOR", "ACACT4r", "ACGAMK", "ACOAD6f", "ALLTAMH", "CYSDS", "DASYN120", "DASYN180", "DASYN181", "DHAPT", "DSERDHr", "DURIPP", "FACOAE140", "FACOAE141", "FACOAL160t2pp", "FACOAL161t2pp", "FLDR2", "FTHFD", "G6PDH2r", "GTHOr", "HCYSMT", "MCITD", "ME1", "ME2", "MGSA", "OAADC", "PPC", "PYK", "RNDR1", "RNDR2", "SERD_L", "TRPS2"], "valve_indices": "PDH"}, "EX_thr-L(e)": {"production_mcs_indices": ["ALLTAMH", "ASPT", "CYTBD2pp", "DRPA", "DSERDHr", "ETHAAL", "FBA", "FBA3", "FRD2", "FRD3", "FTHFD", "G3PD5", "GHMT2r", "GLYAT", "GLYCDx", "GLYCLTDy", "IDOND", "INSK", "LDH_D", "MCITD", "MGSA", "NADPHQR2", "NADTRHD", "P5CD", "PDH", "PFL", "POX", "PPKr", "PYAM5PO", "SERD_L", "THRD", "TRPAS2", "TRSARr"], "growth_mcs_indices": ["ALLTAMH", "ASPT", "CYTBD2pp", "DRPA", "DSERDHr", "ETHAAL", "FBA", "FBA3", "FRD2", "FRD3", "FTHFD", "G3PD5", "GHMT2r", "GLYAT", "GLYCDx", "GLYCLTDy", "IDOND", "INSK", "LDH_D", "MCITD", "MGSA", "NADPHQR2", "NADTRHD", "P5CD", "PFL", "POX", "PPKr", "PYAM5PO", "SERD_L", "THRD", "TRPAS2", "TRSARr"], "valve_indices": "PDH"}, "EX_quin(e)": {"production_mcs_indices": ["DRPA", "GLYCL", "HCYSMT", "LDH_D", "PDH", "PFL", "PGCD", "POX", "RPE"], "growth_mcs_indices": ["DRPA", "GLYCL", "HCYSMT", "LDH_D", "PFL", "PGCD", "POX", "RPE"], "valve_indices": "PDH"}, "EX_asp-L(e)": {"production_mcs_indices": ["AACTOOR", "ASPT", "ATHRDHr", "CYTBD2pp", "DRPA", "ETHAAL", "F6PA", "FRD2", "FRD3", "G3PD5", "GLCDpp", "GLUDy", "GLYCL", "GLYCLTDy", "HCYSMT", "HPYRRy", "IDOND", "LDH_D", "MGSA", "MOX", "NADPHQR2", "NADTRHD", "P5CD", "PDH", "PFL", "POX", "PPKr", "PPS", "PYAM5PO"], "growth_mcs_indices": ["AACTOOR", "ASPT", "ATHRDHr", "CYTBD2pp", "DRPA", "ETHAAL", "F6PA", "FRD2", "FRD3", "G3PD5", "GLCDpp", "GLUDy", "GLYCL", "GLYCLTDy", "HCYSMT", "HPYRRy", "IDOND", "LDH_D", "MGSA", "MOX", "NADPHQR2", "NADTRHD", "P5CD", "PFL", "POX", "PPKr", "PPS", "PYAM5PO"], "valve_indices": "PDH"}, "EX_succ(e)": {"production_mcs_indices": ["DRPA", "ETHAAL", "GLYCL", "HCYSMT", "LDH_D", "MGSA", "PDH", "PFL", "PGI", "POX", "XYLI2"], "growth_mcs_indices": ["DRPA", "ETHAAL", "GLYCL", "HCYSMT", "LDH_D", "MGSA", "PFL", "PGI", "POX", "XYLI2"], "valve_indices": "PDH"}, "EX_adn(e)": {"production_mcs_indices": ["ALLTAMH", "DRPA", "ETHAAL", "FTHFD", "G6PDH2r", "HCYSMT", "LDH_D", "MGSA", "PDH", "PFL", "POX", "PPC"], "growth_mcs_indices": ["ALLTAMH", "DRPA", "ETHAAL", "FTHFD", "G6PDH2r", "HCYSMT", "LDH_D", "MGSA", "PFL", "POX", "PPC"], "valve_indices": "PDH"}, "EX_lys-L(e)": {"production_mcs_indices": ["ACGAMK", "DRPA", "ETHAAL", "FBP", "FRD2", "FRD3", "GLYCDx", "GLYCL", "GLYOX", "GLYOX3", "HCYSMT", "LDH_D", "MCITD", "PDH", "PFL", "POX", "TALA"], "growth_mcs_indices": ["ACGAMK", "DRPA", "ETHAAL", "FBP", "FRD2", "FRD3", "GLYCDx", "GLYCL", "GLYOX", "GLYOX3", "HCYSMT", "LDH_D", "MCITD", "PFL", "POX", "TALA"], "valve_indices": "PDH"}, "EX_ser-L(e)": {"production_mcs_indices": ["CYTBO3_4pp", "DRPA", "ETHAAL", "GLYCL", "GND", "HEX1", "HEX7", "LDH_D", "MGSA", "PDH", "PFL", "POX"], "growth_mcs_indices": ["CYTBO3_4pp", "DRPA", "ETHAAL", "GLYCL", "GND", "HEX1", "HEX7", "LDH_D", "MGSA", "PFL", "POX"], "valve_indices": "PDH"}, "EX_phe-L(e)": {"production_mcs_indices": ["DRPA", "HCYSMT", "HEX1", "HEX7", "LDH_D", "PDH", "PFL", "POX", "PPS", "TKT2"], "growth_mcs_indices": ["DRPA", "HCYSMT", "HEX1", "HEX7", "LDH_D", "PFL", "POX", "PPS", "TKT2"], "valve_indices": "PDH"}, "EX_cgly(e)": {"production_mcs_indices": ["ASPT", "CYTBD2pp", "DRPA", "ETHAAL", "G3PD5", "GLCDpp", "GLYAT", "GLYCL", "GLYCLTDy", "GMPR", "HPYRI", "IDOND", "LDH_D", "MDH", "NADPHQR2", "NADTRHD", "OXAMTC", "P5CD", "PDH", "PFK", "PFL", "POX", "PPS", "PYAM5PO", "SUCDi", "TALA", "THRAi", "THRD"], "growth_mcs_indices": ["ASPT", "CYTBD2pp", "DRPA", "ETHAAL", "G3PD5", "GLCDpp", "GLYAT", "GLYCL", "GLYCLTDy", "GMPR", "HPYRI", "IDOND", "LDH_D", "MDH", "NADPHQR2", "NADTRHD", "OXAMTC", "P5CD", "PFK", "PFL", "POX", "PPS", "PYAM5PO", "SUCDi", "TALA", "THRAi", "THRD"], "valve_indices": "PDH"}, "EX_glyald(e)": {"production_mcs_indices": ["DRPA", "G6PDH2r", "HCYSMT", "LDH_D", "MGSA", "PDH", "PFL", "PGCD", "POX", "PPC"], "growth_mcs_indices": ["DRPA", "G6PDH2r", "HCYSMT", "LDH_D", "MGSA", "PFL", "PGCD", "POX", "PPC"], "valve_indices": "PDH"}, "EX_15dap(e)": {"production_mcs_indices": ["CYTBO3_4pp", "DRPA", "ETHAAL", "F6PA", "FBP", "FRD2", "FRD3", "GLYCL", "GLYOX", "GLYOX3", "HCYSMT", "LDH_D", "OBTFL", "PDH", "PFL", "POX", "TALA"], "growth_mcs_indices": ["CYTBO3_4pp", "DRPA", "ETHAAL", "F6PA", "FBP", "FRD2", "FRD3", "GLYCL", "GLYOX", "GLYOX3", "HCYSMT", "LDH_D", "OBTFL", "PFL", "POX", "TALA"], "valve_indices": "PDH"}, "EX_gthrd(e)": {"production_mcs_indices": ["AACTOOR", "ASPT", "ATHRDHr", "CYTBD2pp", "DRPA", "ETHAAL", "FRD2", "FRD3", "G3PD5", "G3PT", "GLYCL", "GLYCLTDy", "GMPR", "HCYSMT", "HPYRI", "IDOND", "LDH_D", "MDH", "MGSA", "MOX", "NADPHQR2", "NADTRHD", "P5CD", "PDH", "PFL", "POX", "PPS", "PYAM5PO"], "growth_mcs_indices": ["AACTOOR", "ASPT", "ATHRDHr", "CYTBD2pp", "DRPA", "ETHAAL", "FRD2", "FRD3", "G3PD5", "G3PT", "GLYCL", "GLYCLTDy", "GMPR", "HCYSMT", "HPYRI", "IDOND", "LDH_D", "MDH", "MGSA", "MOX", "NADPHQR2", "NADTRHD", "P5CD", "PFL", "POX", "PPS", "PYAM5PO"], "valve_indices": "PDH"}, "EX_leu-L(e)": {"production_mcs_indices": ["ABTA", "ACALD", "AKGDH", "GND", "LDH_D", "MGSA", "MTHFC", "PDH", "PFL", "POR5", "POX"], "growth_mcs_indices": ["ABTA", "ACALD", "AKGDH", "GND", "LDH_D", "MGSA", "MTHFC", "PFL", "POR5", "POX"], "valve_indices": "PDH"}, "EX_akg(e)": {"production_mcs_indices": ["ABTA", "AKGDH", "GND", "LDH_D", "MTHFC", "PDH", "PFL", "POR5", "POX", "PPKr", "PUNP2", "PUNP4", "TPI"], "growth_mcs_indices": ["ABTA", "AKGDH", "GND", "LDH_D", "MTHFC", "PFL", "POR5", "POX", "PPKr", "PUNP2", "PUNP4", "TPI"], "valve_indices": "PDH"}}, "EX_o2(e)": {"EX_hxa(e)": {"production_mcs_indices": ["EX_o2_e", "ALCD2x", "LDH_D", "PFL", "POR5", "PPC"], "growth_mcs_indices": ["ALCD2x", "LDH_D", "PFL", "POR5", "PPC"], "valve_indices": "EX_o2_e"}, "EX_lac-D(e)": {"production_mcs_indices": ["EX_o2_e", "ALCD2x", "PFL", "PPC", "RPE", "TPI"], "growth_mcs_indices": ["ALCD2x", "PFL", "PPC", "RPE", "TPI"], "valve_indices": "EX_o2_e"}, "EX_etoh(e)": {"production_mcs_indices": ["EX_o2_e", "ACALD", "LDH_D", "PFL", "PGI", "PPC", "XYLI2"], "growth_mcs_indices": ["ACALD", "LDH_D", "PFL", "PGI", "PPC", "XYLI2"], "valve_indices": "EX_o2_e"}, "EX_lipa_cold(e)": {"production_mcs_indices": ["EX_o2_e", "ACALD", "ACKr", "CITL", "CYTK1", "GLYAT", "HXCT", "LDH_D", "MDH", "PPC"], "growth_mcs_indices": ["ACALD", "ACKr", "CITL", "CYTK1", "GLYAT", "HXCT", "LDH_D", "MDH", "PPC"], "valve_indices": "EX_o2_e"}, "EX_enlipa(e)": {"production_mcs_indices": ["EX_o2_e", "ACKr", "ALCD2x", "ALDD2x", "ALDD2y", "CITL", "HXCT", "LDH_D", "MDH", "PPC", "THD2pp", "TKT2"], "growth_mcs_indices": ["ACKr", "ALCD2x", "ALDD2x", "ALDD2y", "CITL", "HXCT", "LDH_D", "MDH", "PPC", "THD2pp", "TKT2"], "valve_indices": "EX_o2_e"}, "EX_val-L(e)": {"production_mcs_indices": ["EX_o2_e", "ALCD2x", "LDH_D", "PFL", "PGI", "PPC", "PYK"], "growth_mcs_indices": ["ALCD2x", "LDH_D", "PFL", "PGI", "PPC", "PYK"], "valve_indices": "EX_o2_e"}, "EX_ala-L(e)": {"production_mcs_indices": ["EX_o2_e", "ALCD2x", "FLDR2", "LDH_D", "PPC", "TKT2", "TPI"], "growth_mcs_indices": ["ALCD2x", "FLDR2", "LDH_D", "PPC", "TKT2", "TPI"], "valve_indices": "EX_o2_e"}, "EX_ac(e)": {"production_mcs_indices": ["EX_o2_e", "ALCD2x", "FRD2", "FRD3", "LDH_D", "POR5"], "growth_mcs_indices": ["ALCD2x", "FRD2", "FRD3", "LDH_D", "POR5"], "valve_indices": "EX_o2_e"}, "EX_lipa(e)": {"production_mcs_indices": ["EX_o2_e", "3HAD140", "ACKr", "ACOAD6f", "ALCD2x", "ALDD2x", "ALDD2y", "CITL", "HXCT", "LDH_D", "PPC", "THD2pp", "TKT1"], "growth_mcs_indices": ["3HAD140", "ACKr", "ACOAD6f", "ALCD2x", "ALDD2x", "ALDD2y", "CITL", "HXCT", "LDH_D", "PPC", "THD2pp", "TKT1"], "valve_indices": "EX_o2_e"}}, "PGM": {"EX_ins(e)": {"production_mcs_indices": ["ALLTAMH", "CYSDS", "DRPA", "DSERDHr", "ETHAAL", "FTHFD", "G6PDH2r", "GLCDpp", "HCYSMT", "MGSA", "PGM", "SERD_L", "TRPS2"], "growth_mcs_indices": ["ALLTAMH", "CYSDS", "DRPA", "DSERDHr", "ETHAAL", "FTHFD", "G6PDH2r", "GLCDpp", "HCYSMT", "MGSA", "SERD_L", "TRPS2"], "valve_indices": "PGM"}, "EX_idon-L(e)": {"production_mcs_indices": ["HCYSMT", "PGCD", "PGM", "TPI"], "growth_mcs_indices": ["HCYSMT", "PGCD", "TPI"], "valve_indices": "PGM"}, "EX_co2(e)": {"production_mcs_indices": ["AKGDH", "GLCDpp", "HEX1", "HEX7", "ICL", "PGM", "PPCK", "PPS"], "growth_mcs_indices": ["AKGDH", "GLCDpp", "HEX1", "HEX7", "ICL", "PPCK", "PPS"], "valve_indices": "PGM"}, "EX_enter(e)": {"production_mcs_indices": ["CYSDS", "DSERDHr", "ETHAAL", "GHMT2r", "HCYSMT", "PGM", "SERD_L", "TPI", "TRPS2"], "growth_mcs_indices": ["CYSDS", "DSERDHr", "ETHAAL", "GHMT2r", "HCYSMT", "SERD_L", "TPI", "TRPS2"], "valve_indices": "PGM"}, "EX_xan(e)": {"production_mcs_indices": ["ALLTAMH", "ASPT", "CYSDS", "DRPA", "DSERDHr", "EDA", "ETHAAL", "F6PA", "FRD3", "FTHFD", "G3PD5", "G3PD6", "GLCDpp", "GLYAT", "GLYCLTDy", "HPYRRy", "HXAND", "IDOND", "MGSA", "NADPHQR2", "NADPHQR3", "NADTRHD", "P5CD", "PGM", "POR5", "PPS", "PYAM5PO", "SERD_L", "TRPS2"], "growth_mcs_indices": ["ALLTAMH", "ASPT", "CYSDS", "DRPA", "DSERDHr", "EDA", "ETHAAL", "F6PA", "FRD3", "FTHFD", "G3PD5", "G3PD6", "GLCDpp", "GLYAT", "GLYCLTDy", "HPYRRy", "HXAND", "IDOND", "MGSA", "NADPHQR2", "NADPHQR3", "NADTRHD", "P5CD", "POR5", "PPS", "PYAM5PO", "SERD_L", "TRPS2"], "valve_indices": "PGM"}, "EX_hxan(e)": {"production_mcs_indices": ["AACTOOR", "ALLTAMH", "CYSDS", "DRPA", "DSERDHr", "EDA", "ETHAAL", "FTHFD", "G6PDH2r", "HCYSMT", "MGSA", "PGM", "SERD_L", "TRPS2"], "growth_mcs_indices": ["AACTOOR", "ALLTAMH", "CYSDS", "DRPA", "DSERDHr", "EDA", "ETHAAL", "FTHFD", "G6PDH2r", "HCYSMT", "MGSA", "SERD_L", "TRPS2"], "valve_indices": "PGM"}, "EX_thymd(e)": {"production_mcs_indices": ["CYSDS", "DSERDHr", "ETHAAL", "HCYSMT", "MTHFC", "PGM", "SERD_L", "TPI", "TRPAS2"], "growth_mcs_indices": ["CYSDS", "DSERDHr", "ETHAAL", "HCYSMT", "MTHFC", "SERD_L", "TPI", "TRPAS2"], "valve_indices": "PGM"}, "EX_lac-L(e)": {"production_mcs_indices": ["DRPA", "EDA", "G6PDH2r", "GLYOX", "GLYOX3", "HCYSMT", "L_LACD2", "L_LACD3", "PGCD", "PGM"], "growth_mcs_indices": ["DRPA", "EDA", "G6PDH2r", "GLYOX", "GLYOX3", "HCYSMT", "L_LACD2", "L_LACD3", "PGCD"], "valve_indices": "PGM"}, "EX_lipa(e)": {"production_mcs_indices": ["AACPS1", "ABTA", "ACKr", "AKGDH", "ALDD2x", "ALDD2y", "ALLTAMH", "CITL", "CYSDS", "EAR140x", "F6PP", "FBP", "FTHFD", "GLYCK2", "HCYSMT", "HXCT", "MALS", "ME2", "MGSA", "PGI", "PGM", "POR5", "POX", "THD2pp", "TKT2"], "growth_mcs_indices": ["AACPS1", "ABTA", "ACKr", "AKGDH", "ALDD2x", "ALDD2y", "ALLTAMH", "CITL", "CYSDS", "EAR140x", "F6PP", "FBP", "FTHFD", "GLYCK2", "HCYSMT", "HXCT", "MALS", "ME2", "MGSA", "PGI", "POR5", "POX", "THD2pp", "TKT2"], "valve_indices": "PGM"}, "EX_xtsn(e)": {"production_mcs_indices": ["ALLTAMH", "CYSDS", "DRPA", "DSERDHr", "ETHAAL", "FTHFD", "G6PDH2r", "GLCDpp", "HCYSMT", "MGSA", "PGM", "SERD_L", "TRPAS2"], "growth_mcs_indices": ["ALLTAMH", "CYSDS", "DRPA", "DSERDHr", "ETHAAL", "FTHFD", "G6PDH2r", "GLCDpp", "HCYSMT", "MGSA", "SERD_L", "TRPAS2"], "valve_indices": "PGM"}, "EX_his-L(e)": {"production_mcs_indices": ["AACTOOR", "ALLTAMH", "CYSDS", "DRPA", "DSERDHr", "EDA", "ETHAAL", "FTHFD", "HCYSMT", "MGSA", "PGM", "SERD_L", "TKT1", "TRPAS2"], "growth_mcs_indices": ["AACTOOR", "ALLTAMH", "CYSDS", "DRPA", "DSERDHr", "EDA", "ETHAAL", "FTHFD", "HCYSMT", "MGSA", "SERD_L", "TKT1", "TRPAS2"], "valve_indices": "PGM"}, "EX_cgly(e)": {"production_mcs_indices": ["ALLTAMH", "ASPT", "CYSDS", "DRPA", "DSERDHr", "EDA", "ETHAAL", "F6PA", "FRD3", "G3PD5", "G3PD6", "G5SD", "GLYAT", "GLYCL", "GLYCLTDy", "HCYSMT", "HPYRI", "IDOND", "MGSA", "NADPHQR2", "NADPHQR3", "NADTRHD", "PGI", "PGM", "POR5", "PPS", "PYAM5PO", "SERD_L", "TRPS2"], "growth_mcs_indices": ["ALLTAMH", "ASPT", "CYSDS", "DRPA", "DSERDHr", "EDA", "ETHAAL", "F6PA", "FRD3", "G3PD5", "G3PD6", "G5SD", "GLYAT", "GLYCL", "GLYCLTDy", "HCYSMT", "HPYRI", "IDOND", "MGSA", "NADPHQR2", "NADPHQR3", "NADTRHD", "PGI", "POR5", "PPS", "PYAM5PO", "SERD_L", "TRPS2"], "valve_indices": "PGM"}, "EX_enlipa(e)": {"production_mcs_indices": ["ABTA", "ACKr", "AKGDH", "ALCD2x", "ALDD2x", "ALDD2y", "ALLTAMH", "CITL", "CYSDS", "DRPA", "FTHFD", "GLYCK2", "HCYSMT", "HXCT", "LDH_D", "MALS", "ME2", "PGM", "POX", "THD2pp", "TKT2", "TPI"], "growth_mcs_indices": ["ABTA", "ACKr", "AKGDH", "ALCD2x", "ALDD2x", "ALDD2y", "ALLTAMH", "CITL", "CYSDS", "DRPA", "FTHFD", "GLYCK2", "HCYSMT", "HXCT", "LDH_D", "MALS", "ME2", "POX", "THD2pp", "TKT2", "TPI"], "valve_indices": "PGM"}, "EX_anhgm(e)": {"production_mcs_indices": ["HCYSMT", "MGSA", "PDH", "PGCD", "PGI", "PGM", "TALA", "XYLI2"], "growth_mcs_indices": ["HCYSMT", "MGSA", "PDH", "PGCD", "PGI", "TALA", "XYLI2"], "valve_indices": "PGM"}, "EX_alltn(e)": {"production_mcs_indices": ["AACTOOR", "ALLTAMH", "CYSDS", "DRPA", "DSERDHr", "EDA", "ETHAAL", "FBP", "GLYCDx", "GLYCL", "HCYSMT", "MGSA", "PGM", "SERD_L", "TALA", "TRPS2"], "growth_mcs_indices": ["AACTOOR", "ALLTAMH", "CYSDS", "DRPA", "DSERDHr", "EDA", "ETHAAL", "FBP", "GLYCDx", "GLYCL", "HCYSMT", "MGSA", "SERD_L", "TALA", "TRPS2"], "valve_indices": "PGM"}, "EX_12ppd-R(e)": {"production_mcs_indices": ["ALDD2y", "ALLTAMH", "CYSDS", "DRPA", "DSERDHr", "ETHAAL", "F6PA", "FBA", "GLYCL", "GLYOX", "GLYOX3", "HCYSMT", "HEX1", "HEX7", "LALDO2x", "LALDO3", "PGM", "PPS", "SERD_L", "SUCDi", "TALA", "THD2pp", "TRPS2"], "growth_mcs_indices": ["ALDD2y", "ALLTAMH", "CYSDS", "DRPA", "DSERDHr", "ETHAAL", "F6PA", "FBA", "GLYCL", "GLYOX", "GLYOX3", "HCYSMT", "HEX1", "HEX7", "LALDO2x", "LALDO3", "PPS", "SERD_L", "SUCDi", "TALA", "THD2pp", "TRPS2"], "valve_indices": "PGM"}, "EX_glcn(e)": {"production_mcs_indices": ["HCYSMT", "PGCD", "PGM", "TPI"], "growth_mcs_indices": ["HCYSMT", "PGCD", "TPI"], "valve_indices": "PGM"}, "EX_5dglcn(e)": {"production_mcs_indices": ["HCYSMT", "PGCD", "PGM", "TPI"], "growth_mcs_indices": ["HCYSMT", "PGCD", "TPI"], "valve_indices": "PGM"}, "EX_ser-L(e)": {"production_mcs_indices": ["CYSDS", "DRPA", "DSERDHr", "EDA", "ETHAAL", "HCYSMT", "MGSA", "MTHFC", "PGM", "RPE", "SERD_L", "TRPAS2"], "growth_mcs_indices": ["CYSDS", "DRPA", "DSERDHr", "EDA", "ETHAAL", "HCYSMT", "MGSA", "MTHFC", "RPE", "SERD_L", "TRPAS2"], "valve_indices": "PGM"}, "EX_adn(e)": {"production_mcs_indices": ["ALLTAMH", "CYSDS", "DSERDHr", "ETHAAL", "GLYAT", "GLYCL", "HCYSMT", "ICL", "PGM", "PPS", "SERD_L", "TPI", "TRPS2"], "growth_mcs_indices": ["ALLTAMH", "CYSDS", "DSERDHr", "ETHAAL", "GLYAT", "GLYCL", "HCYSMT", "ICL", "PPS", "SERD_L", "TPI", "TRPS2"], "valve_indices": "PGM"}, "EX_12ppd-S(e)": {"production_mcs_indices": ["ALDD2y", "ALLTAMH", "CYSDS", "DSERDHr", "ETHAAL", "F6PA", "FBP", "GLYCL", "GLYOX", "GLYOX3", "HCYSMT", "HEX1", "HEX7", "LCADi", "PGM", "POR5", "PPS", "SERD_L", "SUCDi", "TALA", "THD2pp", "TRPAS2"], "growth_mcs_indices": ["ALDD2y", "ALLTAMH", "CYSDS", "DSERDHr", "ETHAAL", "F6PA", "FBP", "GLYCL", "GLYOX", "GLYOX3", "HCYSMT", "HEX1", "HEX7", "LCADi", "POR5", "PPS", "SERD_L", "SUCDi", "TALA", "THD2pp", "TRPAS2"], "valve_indices": "PGM"}, "EX_g3pg(e)": {"production_mcs_indices": ["ABTA", "AKGDH", "ALDD2y", "DRPA", "F6PA", "FBP", "HCYSMT", "HPYRRx", "MALS", "ME2", "MGSA", "PGCD", "PGM", "TALA", "THD2pp", "TRSARr"], "growth_mcs_indices": ["ABTA", "AKGDH", "ALDD2y", "DRPA", "F6PA", "FBP", "HCYSMT", "HPYRRx", "MALS", "ME2", "MGSA", "PGCD", "TALA", "THD2pp", "TRSARr"], "valve_indices": "PGM"}, "EX_cys-L(e)": {"production_mcs_indices": ["CYSDS", "DSERDHr", "ETHAAL", "GHMT2r", "HCYSMT", "PGM", "SERD_L", "TPI", "TRPAS2"], "growth_mcs_indices": ["CYSDS", "DSERDHr", "ETHAAL", "GHMT2r", "HCYSMT", "SERD_L", "TPI", "TRPAS2"], "valve_indices": "PGM"}, "EX_gua(e)": {"production_mcs_indices": ["AACTOOR", "ALLTAMH", "CYSDS", "DRPA", "DSERDHr", "EDA", "ETHAAL", "FTHFD", "HCYSMT", "MGSA", "PGI", "PGM", "SERD_L", "TRPS2", "XYLI2"], "growth_mcs_indices": ["AACTOOR", "ALLTAMH", "CYSDS", "DRPA", "DSERDHr", "EDA", "ETHAAL", "FTHFD", "HCYSMT", "MGSA", "PGI", "SERD_L", "TRPS2", "XYLI2"], "valve_indices": "PGM"}, "EX_lipa_cold(e)": {"production_mcs_indices": ["ABTA", "ACKr", "AKGDH", "ALCD2x", "ALDD2x", "ALDD2y", "ALLTAMH", "CITL", "CYSDS", "FRD2", "FRD3", "FTHFD", "GLYCK2", "HCYSMT", "HXCT", "LDH_D", "MALS", "ME2", "PGM", "POR5", "POX", "THD2pp", "TKT2", "TPI"], "growth_mcs_indices": ["ABTA", "ACKr", "AKGDH", "ALCD2x", "ALDD2x", "ALDD2y", "ALLTAMH", "CITL", "CYSDS", "FRD2", "FRD3", "FTHFD", "GLYCK2", "HCYSMT", "HXCT", "LDH_D", "MALS", "ME2", "POR5", "POX", "THD2pp", "TKT2", "TPI"], "valve_indices": "PGM"}, "EX_ade(e)": {"production_mcs_indices": ["ALLTAMH", "CYSDS", "DRPA", "DSERDHr", "ETHAAL", "FTHFD", "G6PDH2r", "GLCDpp", "HCYSMT", "MGSA", "PGM", "SERD_L", "TRPS2"], "growth_mcs_indices": ["ALLTAMH", "CYSDS", "DRPA", "DSERDHr", "ETHAAL", "FTHFD", "G6PDH2r", "GLCDpp", "HCYSMT", "MGSA", "SERD_L", "TRPS2"], "valve_indices": "PGM"}, "EX_glyald(e)": {"production_mcs_indices": ["DRPA", "EDA", "G6PDH2r", "HCYSMT", "MGSA", "PGCD", "PGM"], "growth_mcs_indices": ["DRPA", "EDA", "G6PDH2r", "HCYSMT", "MGSA", "PGCD"], "valve_indices": "PGM"}, "EX_feenter(e)": {"production_mcs_indices": ["CYSDS", "DSERDHr", "ETHAAL", "HCYSMT", "MTHFC", "PGM", "SERD_L", "TPI", "TRPAS2"], "growth_mcs_indices": ["CYSDS", "DSERDHr", "ETHAAL", "HCYSMT", "MTHFC", "SERD_L", "TPI", "TRPAS2"], "valve_indices": "PGM"}, "EX_kdo2lipid4(e)": {"production_mcs_indices": ["ABTA", "ACALD", "ACKr", "AKGDH", "ALCD2x", "ALDD2x", "ALDD2y", "ALLTAMH", "CITL", "CYSDS", "FACOAE60", "FRD2", "FRD3", "FTHFD", "GLYCK2", "HCYSMT", "LDH_D", "MALS", "ME2", "PGM", "POX", "THD2pp", "TKT2", "TPI"], "growth_mcs_indices": ["ABTA", "ACALD", "ACKr", "AKGDH", "ALCD2x", "ALDD2x", "ALDD2y", "ALLTAMH", "CITL", "CYSDS", "FACOAE60", "FRD2", "FRD3", "FTHFD", "GLYCK2", "HCYSMT", "LDH_D", "MALS", "ME2", "POX", "THD2pp", "TKT2", "TPI"], "valve_indices": "PGM"}, "EX_dha(e)": {"production_mcs_indices": ["ASPT", "ATHRDHr", "DRPA", "EDA", "FBA3", "FLDR2", "FRD3", "G3PD5", "G3PD6", "GLCDpp", "GLYCLTDy", "HPYRRy", "IDOND", "MGSA", "NADPHQR2", "NADPHQR3", "NADTRHD", "P5CD", "PFK", "PFL", "PGCD", "PGM", "PPS", "PYAM5PO"], "growth_mcs_indices": ["ASPT", "ATHRDHr", "DRPA", "EDA", "FBA3", "FLDR2", "FRD3", "G3PD5", "G3PD6", "GLCDpp", "GLYCLTDy", "HPYRRy", "IDOND", "MGSA", "NADPHQR2", "NADPHQR3", "NADTRHD", "P5CD", "PFK", "PFL", "PGCD", "PPS", "PYAM5PO"], "valve_indices": "PGM"}}, "GAPD": {"EX_co2(e)": {"production_mcs_indices": ["DRPA", "EDA", "GAPD", "HCYSMT", "MGSA", "PFL", "PPS"], "growth_mcs_indices": ["DRPA", "EDA", "HCYSMT", "MGSA", "PFL", "PPS"], "valve_indices": "GAPD"}, "EX_glyald(e)": {"production_mcs_indices": ["DRPA", "EDA", "G6PDH2r", "GAPD", "HCYSMT", "MGSA"], "growth_mcs_indices": ["DRPA", "EDA", "G6PDH2r", "HCYSMT", "MGSA"], "valve_indices": "GAPD"}, "EX_idon-L(e)": {"production_mcs_indices": ["GAPD", "HCYSMT", "TPI"], "growth_mcs_indices": ["HCYSMT", "TPI"], "valve_indices": "GAPD"}, "EX_dha(e)": {"production_mcs_indices": ["ASPT", "ATHRDHr", "CYTBD2pp", "DRPA", "EDA", "FBA3", "G3PD5", "GAPD", "GLCDpp", "GLYCLTDy", "HPYRI", "IDOND", "MGSA", "NADPHQR2", "NADTRHD", "P5CD", "PFK", "POR5", "PPS", "PYAM5PO", "SUCDi"], "growth_mcs_indices": ["ASPT", "ATHRDHr", "CYTBD2pp", "DRPA", "EDA", "FBA3", "G3PD5", "GLCDpp", "GLYCLTDy", "HPYRI", "IDOND", "MGSA", "NADPHQR2", "NADTRHD", "P5CD", "PFK", "POR5", "PPS", "PYAM5PO", "SUCDi"], "valve_indices": "GAPD"}, "EX_glyc(e)": {"production_mcs_indices": ["DRPA", "EDA", "F6PA", "FBA", "GAPD", "HCYSMT", "MGSA", "TALA"], "growth_mcs_indices": ["DRPA", "EDA", "F6PA", "FBA", "HCYSMT", "MGSA", "TALA"], "valve_indices": "GAPD"}, "EX_g3pg(e)": {"production_mcs_indices": ["ABTA", "AKGDH", "ALDD2y", "DRPA", "FBP", "GAPD", "GLYCDx", "HCYSMT", "HPYRRx", "MALS", "ME2", "MGSA", "MTHFC", "TALA", "THD2pp", "TRSARr"], "growth_mcs_indices": ["ABTA", "AKGDH", "ALDD2y", "DRPA", "FBP", "GLYCDx", "HCYSMT", "HPYRRx", "MALS", "ME2", "MGSA", "MTHFC", "TALA", "THD2pp", "TRSARr"], "valve_indices": "GAPD"}, "EX_anhgm(e)": {"production_mcs_indices": ["DRPA", "F6PP", "GAPD", "HCYSMT", "MGSA", "PGI", "PPS"], "growth_mcs_indices": ["DRPA", "F6PP", "HCYSMT", "MGSA", "PGI", "PPS"], "valve_indices": "GAPD"}, "EX_leu-L(e)": {"production_mcs_indices": ["ACKr", "ALCD2x", "ALDD2x", "ALDD2y", "CITL", "FACOAE60", "FBP", "GAPD", "GND", "HCYSMT", "LDH_D", "MALS", "MGSA", "P5CD", "PDH", "PFL", "POX", "PPS", "SUCDi"], "growth_mcs_indices": ["ACKr", "ALCD2x", "ALDD2x", "ALDD2y", "CITL", "FACOAE60", "FBP", "GND", "HCYSMT", "LDH_D", "MALS", "MGSA", "P5CD", "PDH", "PFL", "POX", "PPS", "SUCDi"], "valve_indices": "GAPD"}, "EX_lac-L(e)": {"production_mcs_indices": ["DRPA", "EDA", "G6PDH2r", "GAPD", "GLYOX", "GLYOX3", "HCYSMT", "L_LACD2", "L_LACD3"], "growth_mcs_indices": ["DRPA", "EDA", "G6PDH2r", "GLYOX", "GLYOX3", "HCYSMT", "L_LACD2", "L_LACD3"], "valve_indices": "GAPD"}, "EX_glcn(e)": {"production_mcs_indices": ["GAPD", "HCYSMT", "TPI"], "growth_mcs_indices": ["HCYSMT", "TPI"], "valve_indices": "GAPD"}, "EX_5dglcn(e)": {"production_mcs_indices": ["GAPD", "HCYSMT", "TPI"], "growth_mcs_indices": ["HCYSMT", "TPI"], "valve_indices": "GAPD"}}}
