# Supplementary material for: MoVE identifies metabolic valves to switch between phenotypic states
Source: Nat Commun. 2018 Dec 14;9:5332. doi: 10.1038/s41467-018-07719-4 (PMC6294006; doi:10.1038/s41467-018-07719-4)
Supplement: Supplementary file 7 — Supplementary Data 3 [file 41467_2018_7719_MOESM7_ESM.zip › data/partially_decoupled.json]

{"1": {"EX_lac-D(e)": {"production_mcs_indices": [251, 626, 734, 1367, 1757, 1836, 2066, 2417, 2442], "growth_mcs_indices": [626, 734, 1367, 1757, 1836, 2066, 2417, 2442], "solution": 1.0, "valve_indices": 251}, "EX_ins(e)": {"production_mcs_indices": [634, 902, 1038, 1106, 1382, 1396, 1487, 2080, 2342, 2455, 2467], "growth_mcs_indices": [634, 902, 1038, 1106, 1382, 1396, 1487, 2342, 2455, 2467], "solution": 1.0, "valve_indices": 2080}, "EX_acolipa(e)": {"production_mcs_indices": [504, 977, 1032, 1093, 1487, 1499, 1789, 2075, 2076, 2180, 2265], "growth_mcs_indices": [504, 977, 1032, 1093, 1487, 1499, 1789, 2075, 2076, 2265], "solution": 1.0, "valve_indices": 2180}, "EX_tyr-L(e)": {"production_mcs_indices": [1032, 1093, 1487, 1501, 2076, 2442], "growth_mcs_indices": [1032, 1093, 1487, 1501, 2442], "solution": 1.0, "valve_indices": 2076}, "EX_LalaDgluMdap(e)": {"solution": 0.0, "error_message": "Failed to calculate solution"}, "EX_xan(e)": {"production_mcs_indices": [634, 902, 1038, 1106, 1240, 1315, 1487, 2080, 2342, 2455, 2465], "growth_mcs_indices": [634, 902, 1038, 1106, 1240, 1315, 1487, 2342, 2455, 2465], "solution": 1.0, "valve_indices": 2080}, "EX_lac-L(e)": {"production_mcs_indices": [1032, 1093, 1113, 1152, 1408, 1409, 1487, 1600, 1601, 2075, 2080, 2397], "growth_mcs_indices": [1032, 1093, 1113, 1152, 1408, 1409, 1487, 1600, 1601, 2080, 2397], "solution": 1.0, "valve_indices": 2075}, "EX_lipa(e)": {"production_mcs_indices": [477, 504, 511, 607, 626, 628, 629, 744, 816, 1132, 1551, 1621, 1789, 2013, 2075, 2171, 2312, 2455], "growth_mcs_indices": [477, 504, 511, 607, 626, 628, 629, 744, 816, 1132, 1551, 1621, 1789, 2013, 2075, 2171, 2455], "solution": 1.0, "valve_indices": 2312}, "EX_ser-L(e)": {"production_mcs_indices": [477, 504, 511, 607, 626, 628, 629, 744, 816, 902, 1150, 1151, 1422, 1532, 1551, 1621, 1846, 1853, 2171], "growth_mcs_indices": [477, 504, 511, 626, 628, 629, 744, 816, 902, 1150, 1151, 1422, 1532, 1551, 1621, 1846, 1853, 2171], "solution": 1.0, "valve_indices": 607}, "EX_his-L(e)": {"production_mcs_indices": [472, 634, 902, 1038, 1101, 1106, 1240, 1487, 2186, 2342, 2455, 2467], "growth_mcs_indices": [472, 634, 902, 1038, 1101, 1106, 1240, 1487, 2186, 2342, 2455], "solution": 1.0, "valve_indices": 2467}, "EX_acser(e)": {"production_mcs_indices": [902, 1038, 1101, 1106, 1331, 1487, 2342, 2455, 2465], "growth_mcs_indices": [902, 1101, 1106, 1331, 1487, 2342, 2455, 2465], "solution": 1.0, "valve_indices": 1038}, "EX_dha(e)": {"production_mcs_indices": [1032, 1093, 1113, 1152, 1487, 1789, 2075, 2080, 2397], "growth_mcs_indices": [1032, 1093, 1113, 1152, 1487, 1789, 2075, 2397], "solution": 1.0, "valve_indices": 2080}, "EX_ala-D(e)": {"solution": 0.0, "error_message": "Failed to calculate solution"}, "EX_acald(e)": {"production_mcs_indices": [251, 626, 658, 734, 746, 1182, 1215, 1244, 1621, 1789, 1934, 1977, 2076, 2397, 2427, 2428], "growth_mcs_indices": [626, 658, 734, 746, 1182, 1215, 1244, 1621, 1789, 1934, 1977, 2076, 2397, 2427, 2428], "solution": 1.0, "valve_indices": 251}, "EX_glcn(e)": {"production_mcs_indices": [1032, 1150, 1282, 1487, 1621, 2046, 2066, 2171, 2197, 2397], "growth_mcs_indices": [1032, 1150, 1282, 1487, 1621, 2066, 2171, 2197, 2397], "solution": 1.0, "valve_indices": 2046}, "EX_akg(e)": {"solution": 0.0, "error_message": "Failed to calculate solution"}, "EX_3hpp(e)": {"production_mcs_indices": [1093, 1487, 1501, 2076, 2248, 2250, 2252, 2311, 2537, 2547], "growth_mcs_indices": [1093, 1487, 1501, 2248, 2250, 2252, 2311, 2537, 2547], "solution": 1.0, "valve_indices": 2076}, "EX_5dglcn(e)": {"production_mcs_indices": [1032, 1282, 1487, 1789, 2075, 2080], "growth_mcs_indices": [1032, 1282, 1487, 1789, 2075], "solution": 1.0, "valve_indices": 2080}, "EX_uri(e)": {"production_mcs_indices": [1093, 1487, 1501, 2076, 2248, 2250, 2252, 2441, 2537, 2547], "growth_mcs_indices": [1093, 1487, 2076, 2248, 2250, 2252, 2441, 2537, 2547], "solution": 1.0, "valve_indices": 1501}, "EX_arg-L(e)": {"production_mcs_indices": [477, 504, 511, 607, 626, 628, 629, 744, 816, 902, 1227, 1228, 1331, 1408, 1409, 1487, 1532, 1551, 1621, 2013, 2171, 2441], "growth_mcs_indices": [477, 504, 511, 626, 628, 629, 744, 816, 902, 1227, 1228, 1331, 1408, 1409, 1487, 1532, 1551, 1621, 2013, 2171, 2441], "solution": 1.0, "valve_indices": 607}, "EX_adn(e)": {"production_mcs_indices": [477, 607, 629, 634, 1032, 1240, 1282, 1487, 1761, 1789, 2080, 2417], "growth_mcs_indices": [477, 607, 629, 634, 1032, 1240, 1487, 1761, 1789, 2080, 2417], "solution": 1.0, "valve_indices": 1282}, "EX_eca4colipa(e)": {"production_mcs_indices": [1032, 1093, 1113, 1282, 1487, 2063, 2397], "growth_mcs_indices": [1032, 1093, 1113, 1282, 1487, 2063], "solution": 1.0, "valve_indices": 2397}, "EX_pheme(e)": {"production_mcs_indices": [477, 504, 511, 607, 626, 628, 629, 816, 1422, 1532, 1551, 1621, 1789, 2013, 2046, 2075, 2171, 2186], "growth_mcs_indices": [477, 504, 511, 626, 628, 629, 816, 1422, 1532, 1551, 1621, 1789, 2013, 2046, 2075, 2171, 2186], "solution": 1.0, "valve_indices": 607}, "EX_12ppd-S(e)": {"production_mcs_indices": [1282, 1366, 1408, 1409, 1487, 1551, 1615, 2075, 2080, 2387, 2442], "growth_mcs_indices": [1282, 1366, 1408, 1409, 1487, 1551, 1615, 2075, 2387, 2442], "solution": 1.0, "valve_indices": 2080}, "EX_co2(e)": {"production_mcs_indices": [1335, 1499, 1501, 1551, 1621, 2066, 2080, 2197], "growth_mcs_indices": [1335, 1499, 1501, 1551, 1621, 2066, 2197], "solution": 1.0, "valve_indices": 2080}, "EX_glyc(e)": {"production_mcs_indices": [504, 1032, 1093, 1152, 1282, 1393, 1487, 1501, 1789, 2075, 2076, 2180, 2265, 2397], "growth_mcs_indices": [504, 1032, 1093, 1152, 1282, 1393, 1487, 1789, 2075, 2076, 2180, 2265, 2397], "solution": 1.0, "valve_indices": 1501}, "EX_LalaDgluMdapDala(e)": {"solution": 0.0, "error_message": "Failed to calculate solution"}, "EX_succ(e)": {"production_mcs_indices": [251, 472, 626, 1144, 1331, 1621, 1789, 2066, 2441], "growth_mcs_indices": [472, 626, 1144, 1331, 1621, 1789, 2066, 2441], "solution": 1.0, "valve_indices": 251}, "EX_val-L(e)": {"solution": 0.0, "error_message": "Failed to calculate solution"}, "EX_indole(e)": {"production_mcs_indices": [1032, 1093, 1113, 1487, 2063, 2311, 2397], "growth_mcs_indices": [1032, 1093, 1487, 2063, 2311, 2397], "solution": 1.0, "valve_indices": 1113}, "EX_glyc3p(e)": {"production_mcs_indices": [1113, 1152, 1487, 1789, 2075, 2080], "growth_mcs_indices": [1113, 1152, 1487, 1789, 2075], "solution": 1.0, "valve_indices": 2080}, "EX_gua(e)": {"solution": 0.0, "error_message": "Failed to calculate solution"}, "EX_ade(e)": {"production_mcs_indices": [555, 573, 634, 902, 1038, 1047, 1093, 1106, 1240, 1408, 1409, 1422, 1613, 2080, 2247, 2250, 2252, 2342, 2465], "growth_mcs_indices": [555, 573, 634, 902, 1038, 1047, 1093, 1106, 1240, 1408, 1409, 1422, 1613, 2247, 2250, 2252, 2342, 2465], "solution": 1.0, "valve_indices": 2080}, "EX_trp-L(e)": {"production_mcs_indices": [1032, 1093, 1487, 1499, 1501, 2076, 2197, 2442, 2455, 2468], "growth_mcs_indices": [1032, 1487, 1499, 1501, 2076, 2197, 2442, 2455, 2468], "solution": 1.0, "valve_indices": 1093}, "EX_feenter(e)": {"production_mcs_indices": [477, 607, 629, 1032, 1093, 1101, 1487, 1761, 1789, 1846, 2417, 2442], "growth_mcs_indices": [477, 607, 629, 1032, 1093, 1101, 1487, 1761, 1789, 1846, 2417], "solution": 1.0, "valve_indices": 2442}, "EX_ile-L(e)": {"production_mcs_indices": [492, 607, 734, 745, 913, 1032, 1182, 1267, 1278, 1335, 1396, 1398, 1445, 1499, 1501, 1525, 1553, 1573, 1621, 1757, 1836, 1865, 1870, 2013, 2046, 2066, 2171, 2186, 2384, 2457], "growth_mcs_indices": [492, 607, 734, 745, 913, 1032, 1182, 1267, 1278, 1335, 1396, 1398, 1445, 1499, 1501, 1525, 1553, 1573, 1621, 1757, 1836, 1865, 1870, 2013, 2066, 2171, 2186, 2384, 2457], "solution": 1.0, "valve_indices": 2046}, "EX_glu-L(e)": {"solution": 0.0, "error_message": "Failed to calculate solution"}, "EX_pro-L(e)": {"solution": 0.0, "error_message": "Failed to calculate solution"}, "EX_hxan(e)": {"production_mcs_indices": [634, 902, 1038, 1106, 1382, 1396, 1487, 2080, 2342, 2455, 2467], "growth_mcs_indices": [634, 902, 1038, 1106, 1382, 1396, 1487, 2342, 2455, 2467], "solution": 1.0, "valve_indices": 2080}, "EX_ura(e)": {"solution": 0.0, "error_message": "Failed to calculate solution"}, "EX_gly(e)": {"solution": 0.0, "error_message": "Failed to calculate solution"}, "EX_mal-L(e)": {"production_mcs_indices": [477, 607, 1032, 1227, 1228, 1282, 1487, 1621, 1789, 1836, 1846, 2046, 2066, 2171, 2186], "growth_mcs_indices": [477, 607, 1032, 1227, 1228, 1282, 1487, 1621, 1789, 1836, 1846, 2066, 2171, 2186], "solution": 1.0, "valve_indices": 2046}, "EX_hxa(e)": {"production_mcs_indices": [251, 511, 626, 628, 629, 816, 1150, 1215, 1499, 1532, 1551, 1621, 2013, 2197, 2397, 2570], "growth_mcs_indices": [511, 626, 628, 629, 816, 1150, 1215, 1499, 1532, 1551, 1621, 2013, 2197, 2397, 2570], "solution": 1.0, "valve_indices": 251}, "EX_idon-L(e)": {"production_mcs_indices": [477, 492, 504, 511, 607, 634, 744, 816, 902, 1240, 1382, 1422, 1532, 1551, 1621, 1853, 2171], "growth_mcs_indices": [477, 492, 504, 511, 634, 744, 816, 902, 1240, 1382, 1422, 1532, 1551, 1621, 1853, 2171], "solution": 1.0, "valve_indices": 607}, "EX_hom-L(e)": {"solution": 0.0, "error_message": "Failed to calculate solution"}, "EX_g3pg(e)": {"production_mcs_indices": [1032, 1282, 1335, 1487, 1789, 2455], "growth_mcs_indices": [1032, 1282, 1335, 1487, 1789], "solution": 1.0, "valve_indices": 2455}, "EX_cys-L(e)": {"solution": 0.0, "error_message": "Failed to calculate solution"}, "EX_enter(e)": {"production_mcs_indices": [902, 1032, 1038, 1106, 1282, 1331, 1487, 1789, 2080, 2342, 2467], "growth_mcs_indices": [902, 1032, 1038, 1106, 1282, 1331, 1487, 1789, 2342, 2467], "solution": 1.0, "valve_indices": 2080}, "EX_kdo2lipid4(e)": {"production_mcs_indices": [477, 492, 504, 511, 607, 744, 816, 902, 1132, 1382, 1551, 1621, 1789, 1846, 1853, 2171, 2312, 2455], "growth_mcs_indices": [477, 492, 504, 511, 607, 744, 816, 902, 1132, 1382, 1551, 1621, 1789, 1846, 1853, 2171, 2455], "solution": 1.0, "valve_indices": 2312}, "EX_asn-L(e)": {"production_mcs_indices": [472, 477, 504, 511, 607, 626, 628, 629, 744, 816, 1227, 1228, 1487, 1532, 1551, 1621, 1789, 2013, 2075, 2076, 2171, 2570], "growth_mcs_indices": [472, 477, 504, 511, 607, 626, 628, 629, 744, 816, 1227, 1228, 1487, 1532, 1551, 1621, 1789, 2013, 2076, 2171, 2570], "solution": 1.0, "valve_indices": 2075}, "EX_glyclt(e)": {"solution": 0.0, "error_message": "Failed to calculate solution"}, "EX_ac(e)": {"solution": 0.0, "error_message": "Failed to calculate solution"}, "EX_thym(e)": {"solution": 0.0, "error_message": "Failed to calculate solution"}, "EX_g3pe(e)": {"production_mcs_indices": [1032, 1093, 1114, 1487, 1789, 2076, 2455], "growth_mcs_indices": [1032, 1093, 1114, 1487, 2076, 2455], "solution": 1.0, "valve_indices": 1789}, "EX_xtsn(e)": {"production_mcs_indices": [634, 1047, 1093, 1487, 1501, 1533, 1573, 2076, 2248, 2250, 2441, 2565], "growth_mcs_indices": [634, 1047, 1093, 1487, 1501, 1533, 1573, 2076, 2248, 2250, 2565], "solution": 1.0, "valve_indices": 2441}, "EX_thr-L(e)": {"solution": 0.0, "error_message": "Failed to calculate solution"}, "EX_etoh(e)": {"production_mcs_indices": [251, 511, 1621, 1789, 2066, 2076, 2180], "growth_mcs_indices": [511, 1621, 1789, 2066, 2076, 2180], "solution": 1.0, "valve_indices": 251}, "EX_4abut(e)": {"solution": 0.0, "error_message": "Failed to calculate solution"}, "EX_etha(e)": {"solution": 0.0, "error_message": "Failed to calculate solution"}, "EX_ptrc(e)": {"solution": 0.0, "error_message": "Failed to calculate solution"}, "EX_enlipa(e)": {"production_mcs_indices": [477, 504, 511, 607, 626, 628, 629, 744, 816, 1422, 1532, 1551, 1621, 1789, 1853, 2075, 2171], "growth_mcs_indices": [477, 504, 511, 607, 626, 628, 629, 744, 816, 1422, 1532, 1551, 1621, 1789, 1853, 2171], "solution": 1.0, "valve_indices": 2075}, "EX_pyr(e)": {"production_mcs_indices": [477, 1032, 1428, 1487, 1621, 1789, 1846, 1878, 2046, 2066, 2171, 2180, 2186, 2387, 2442, 2455], "growth_mcs_indices": [477, 1032, 1428, 1487, 1621, 1789, 1846, 1878, 2066, 2171, 2180, 2186, 2387, 2442, 2455], "solution": 1.0, "valve_indices": 2046}, "EX_quin(e)": {"production_mcs_indices": [504, 977, 1032, 1093, 1282, 1487, 1789, 2063, 2075, 2180, 2265, 2397], "growth_mcs_indices": [504, 1032, 1093, 1282, 1487, 1789, 2063, 2075, 2180, 2265, 2397], "solution": 1.0, "valve_indices": 977}, "EX_12ppd-R(e)": {"solution": 0.0, "error_message": "Failed to calculate solution"}, "EX_urea(e)": {"solution": 0.0, "error_message": "Failed to calculate solution"}, "EX_asp-L(e)": {"solution": 0.0, "error_message": "Failed to calculate solution"}, "EX_alltn(e)": {"production_mcs_indices": [477, 634, 922, 1032, 1240, 1422, 1487, 1621, 1789, 2046, 2066, 2171, 2180, 2186, 2387], "growth_mcs_indices": [477, 634, 922, 1032, 1240, 1422, 1487, 1621, 1789, 2066, 2171, 2180, 2186, 2387], "solution": 1.0, "valve_indices": 2046}, "EX_meoh(e)": {"production_mcs_indices": [504, 744, 783, 902, 1038, 1106, 1152, 1240, 1282, 1393, 1487, 1501, 2076, 2180, 2265, 2342, 2455, 2467, 2522], "growth_mcs_indices": [504, 744, 783, 902, 1038, 1106, 1152, 1240, 1282, 1393, 1487, 1501, 2076, 2180, 2342, 2455, 2467, 2522], "solution": 1.0, "valve_indices": 2265}, "EX_anhgm(e)": {"production_mcs_indices": [477, 511, 607, 626, 628, 629, 634, 816, 902, 1101, 1240, 1282, 1487, 1532, 1551, 1621, 1761, 1789, 2171, 2417], "growth_mcs_indices": [477, 511, 607, 626, 628, 629, 634, 816, 902, 1101, 1240, 1487, 1532, 1551, 1621, 1761, 1789, 2171, 2417], "solution": 1.0, "valve_indices": 1282}, "EX_colipa(e)": {"production_mcs_indices": [477, 492, 607, 1032, 1093, 1113, 1125, 1487, 1761, 1789, 2075, 2180, 2265, 2417, 2442], "growth_mcs_indices": [477, 492, 607, 1032, 1093, 1113, 1125, 1487, 1761, 1789, 2075, 2180, 2265, 2417], "solution": 1.0, "valve_indices": 2442}, "EX_agm(e)": {"solution": 0.0, "error_message": "Failed to calculate solution"}, "EX_lys-L(e)": {"production_mcs_indices": [477, 511, 626, 628, 629, 744, 816, 1132, 1335, 1499, 1551, 1621, 1853, 2046, 2066, 2171, 2197, 2387, 2570], "growth_mcs_indices": [477, 511, 626, 628, 629, 744, 816, 1132, 1335, 1551, 1621, 1853, 2046, 2066, 2171, 2197, 2387, 2570], "solution": 1.0, "valve_indices": 1499}, "EX_for(e)": {"solution": 0.0, "error_message": "Failed to calculate solution"}, "EX_phe-L(e)": {"production_mcs_indices": [1032, 1150, 1282, 1367, 1487, 1621, 2046, 2066, 2171, 2197, 2397], "growth_mcs_indices": [1032, 1150, 1282, 1367, 1487, 1621, 2066, 2171, 2197, 2397], "solution": 1.0, "valve_indices": 2046}, "EX_cgly(e)": {"solution": 0.0, "error_message": "Failed to calculate solution"}, "EX_thymd(e)": {"production_mcs_indices": [472, 634, 902, 1038, 1106, 1215, 1240, 1282, 1487, 1551, 1789, 2080, 2250, 2300, 2304, 2306, 2342, 2457, 2465], "growth_mcs_indices": [472, 634, 902, 1038, 1106, 1215, 1240, 1282, 1487, 1551, 1789, 2250, 2300, 2304, 2306, 2342, 2457, 2465], "solution": 1.0, "valve_indices": 2080}, "EX_glyald(e)": {"production_mcs_indices": [1032, 1093, 1101, 1152, 1393, 1487, 1789, 2075, 2397], "growth_mcs_indices": [1032, 1093, 1101, 1152, 1393, 1487, 1789, 2397], "solution": 1.0, "valve_indices": 2075}, "EX_alaala(e)": {"solution": 0.0, "error_message": "Failed to calculate solution"}, "EX_ala-L(e)": {"solution": 0.0, "error_message": "Failed to calculate solution"}, "EX_gthrd(e)": {"solution": 0.0, "error_message": "Failed to calculate solution"}, "EX_orn(e)": {"solution": 0.0, "error_message": "Failed to calculate solution"}, "EX_cytd(e)": {"solution": 0.0, "error_message": "Failed to calculate solution"}, "EX_glyc-R(e)": {"production_mcs_indices": [477, 504, 511, 607, 626, 628, 629, 816, 1093, 1240, 1394, 1395, 1422, 1487, 1532, 1621, 1713, 1789, 2013, 2171, 2197, 2417, 2455], "growth_mcs_indices": [477, 504, 511, 607, 626, 628, 629, 816, 1093, 1240, 1394, 1395, 1487, 1532, 1621, 1713, 1789, 2013, 2171, 2197, 2417, 2455], "solution": 1.0, "valve_indices": 1422}, "EX_leu-L(e)": {"production_mcs_indices": [477, 492, 504, 511, 607, 629, 634, 816, 902, 1227, 1228, 1282, 1382, 1396, 1422, 1501, 1532, 1551, 1621, 1789, 2013, 2076, 2171, 2417], "growth_mcs_indices": [477, 492, 504, 511, 629, 634, 816, 902, 1227, 1228, 1282, 1382, 1396, 1422, 1501, 1532, 1551, 1621, 1789, 2013, 2076, 2171, 2417], "solution": 1.0, "valve_indices": 607}, "EX_cit(e)": {"production_mcs_indices": [477, 504, 511, 626, 628, 629, 744, 816, 1132, 1282, 1335, 1408, 1409, 1551, 1621, 1713, 1853, 2171, 2197, 2387, 2455], "growth_mcs_indices": [477, 504, 511, 626, 628, 629, 744, 816, 1132, 1282, 1335, 1408, 1409, 1551, 1621, 1713, 1853, 2171, 2197, 2387], "solution": 1.0, "valve_indices": 2455}}, "2": {"EX_orn(e)": {"solution": 0.0, "error_message": "Failed to calculate solution"}, "EX_lac-L(e)": {"production_mcs_indices": [477, 504, 511, 607, 626, 628, 629, 634, 816, 902, 1240, 1408, 1409, 1487, 1499, 1532, 1551, 1621, 2013, 2076, 2080, 2171, 2417], "growth_mcs_indices": [504, 511, 607, 626, 628, 629, 634, 816, 902, 1240, 1408, 1409, 1487, 1499, 1532, 1551, 1621, 2013, 2080, 2171, 2417], "solution": 1.0, "valve_indices": [477, 2076]}, "EX_glyc-R(e)": {"production_mcs_indices": [477, 511, 607, 626, 628, 629, 816, 1101, 1132, 1152, 1278, 1487, 1621, 1713, 1789, 2013, 2075, 2076, 2171, 2570], "growth_mcs_indices": [477, 511, 607, 626, 628, 629, 816, 1101, 1132, 1152, 1278, 1487, 1621, 1713, 1789, 2013, 2171, 2570], "solution": 1.0, "valve_indices": [2075, 2076]}, "EX_acser(e)": {"production_mcs_indices": [902, 1038, 1101, 1106, 1331, 1487, 2342, 2455, 2465], "growth_mcs_indices": [902, 1101, 1331, 1487, 2342, 2455, 2465], "solution": 1.0, "valve_indices": [1038, 1106]}, "EX_dha(e)": {"production_mcs_indices": [1032, 1093, 1113, 1150, 1487, 1789, 2075, 2080, 2397], "growth_mcs_indices": [1032, 1093, 1113, 1150, 1487, 1789, 2397], "solution": 1.0, "valve_indices": [2075, 2080]}, "EX_ala-D(e)": {"solution": 0.0, "error_message": "Failed to calculate solution"}, "EX_acald(e)": {"production_mcs_indices": [251, 511, 626, 1182, 1215, 1227, 1269, 1331, 1397, 1398, 1621, 1789, 1860, 1862, 1867, 1977, 2397], "growth_mcs_indices": [626, 1182, 1215, 1227, 1269, 1331, 1397, 1398, 1621, 1789, 1860, 1862, 1867, 1977, 2397], "solution": 1.0, "valve_indices": [251, 511]}, "EX_alltn(e)": {"production_mcs_indices": [477, 634, 1032, 1240, 1408, 1409, 1422, 1487, 1621, 2046, 2066, 2171, 2180, 2186, 2387], "growth_mcs_indices": [477, 634, 1032, 1240, 1408, 1409, 1422, 1487, 1621, 2066, 2171, 2180, 2186], "solution": 1.0, "valve_indices": [2046, 2387]}, "EX_akg(e)": {"production_mcs_indices": [477, 492, 504, 511, 744, 749, 816, 1382, 1422, 1499, 1501, 1532, 1551, 1621, 1853, 2171, 2197, 2387], "growth_mcs_indices": [477, 492, 504, 511, 744, 816, 1382, 1499, 1501, 1532, 1551, 1621, 1853, 2171, 2197, 2387], "solution": 1.0, "valve_indices": [749, 1422]}, "EX_3hpp(e)": {"production_mcs_indices": [1093, 1487, 1932, 2076, 2250, 2252, 2266, 2441, 2537, 2570], "growth_mcs_indices": [1093, 1487, 1932, 2250, 2252, 2266, 2537, 2570], "solution": 1.0, "valve_indices": [2076, 2441]}, "EX_pro-L(e)": {"production_mcs_indices": [477, 504, 511, 607, 626, 628, 629, 744, 816, 1132, 1227, 1228, 1282, 1487, 1551, 1621, 1789, 1836, 1853, 2046, 2066, 2075, 2171], "growth_mcs_indices": [477, 504, 511, 626, 628, 629, 744, 816, 1132, 1227, 1228, 1282, 1487, 1551, 1621, 1789, 1836, 1853, 2066, 2075, 2171], "solution": 1.0, "valve_indices": [607, 2046]}, "EX_gly(e)": {"solution": 0.0, "error_message": "Failed to calculate solution"}, "EX_co2(e)": {"production_mcs_indices": [511, 749, 1101, 1240, 1621, 2046, 2066, 2171], "growth_mcs_indices": [511, 1101, 1240, 1621, 2066, 2171], "solution": 1.0, "valve_indices": [749, 2046]}, "EX_quin(e)": {"production_mcs_indices": [783, 1032, 1106, 1227, 1228, 1282, 1396, 1487, 1621, 1789, 1836, 2046, 2066, 2171], "growth_mcs_indices": [783, 1032, 1106, 1227, 1228, 1487, 1621, 1789, 1836, 2046, 2066, 2171], "solution": 1.0, "valve_indices": [1282, 1396]}, "EX_12ppd-S(e)": {"production_mcs_indices": [914, 915, 1032, 1282, 1408, 1409, 1487, 1615, 2455], "growth_mcs_indices": [914, 1032, 1282, 1408, 1409, 1487, 1615], "solution": 1.0, "valve_indices": [915, 2455]}, "EX_ins(e)": {"production_mcs_indices": [634, 902, 1038, 1101, 1106, 1240, 1315, 1487, 2342, 2455, 2467], "growth_mcs_indices": [634, 902, 1038, 1101, 1106, 1240, 1315, 1487, 2342], "solution": 1.0, "valve_indices": [2455, 2467]}, "EX_ade(e)": {"production_mcs_indices": [634, 902, 1032, 1038, 1106, 1113, 1150, 1240, 1487, 1789, 2046, 2066, 2080, 2171, 2342, 2397, 2465], "growth_mcs_indices": [634, 902, 1032, 1106, 1113, 1150, 1240, 1487, 1789, 2066, 2080, 2171, 2342, 2397, 2465], "solution": 1.0, "valve_indices": [1038, 2046]}, "EX_ile-L(e)": {"production_mcs_indices": [634, 1106, 1240, 1335, 1499, 1621, 1789, 2046, 2066, 2076, 2170, 2171, 2197, 2397], "growth_mcs_indices": [1106, 1240, 1335, 1499, 1621, 1789, 2066, 2076, 2170, 2171, 2197, 2397], "solution": 1.0, "valve_indices": [634, 2046]}, "EX_mal-L(e)": {"production_mcs_indices": [1032, 1106, 1227, 1228, 1282, 1487, 1621, 1789, 1836, 1846, 2046, 2066, 2171, 2197], "growth_mcs_indices": [1106, 1227, 1228, 1282, 1487, 1621, 1789, 1836, 1846, 2066, 2171, 2197], "solution": 1.0, "valve_indices": [1032, 2046]}, "EX_hxa(e)": {"production_mcs_indices": [251, 477, 492, 511, 607, 734, 816, 1032, 1367, 1382, 1422, 1532, 1551, 1621, 1757, 1789, 1836, 1853, 2076], "growth_mcs_indices": [492, 511, 607, 734, 816, 1032, 1367, 1382, 1422, 1532, 1551, 1621, 1757, 1789, 1836, 1853, 2076], "solution": 1.0, "valve_indices": [251, 477]}, "EX_idon-L(e)": {"production_mcs_indices": [477, 492, 504, 511, 744, 816, 902, 1382, 1422, 1532, 1551, 1621, 1814, 1846, 1853, 2171, 2387], "growth_mcs_indices": [477, 492, 504, 511, 744, 816, 1382, 1422, 1532, 1551, 1621, 1814, 1846, 1853, 2171], "solution": 1.0, "valve_indices": [902, 2387]}, "EX_uri(e)": {"production_mcs_indices": [1093, 1487, 2076, 2248, 2250, 2252, 2441, 2537, 2547, 2570], "growth_mcs_indices": [1487, 2076, 2248, 2250, 2252, 2537, 2547, 2570], "solution": 1.0, "valve_indices": [1093, 2441]}, "EX_g3pg(e)": {"production_mcs_indices": [1101, 1152, 1393, 1487, 1789, 2075], "growth_mcs_indices": [1101, 1152, 1393, 1487], "solution": 1.0, "valve_indices": [1789, 2075]}, "EX_enter(e)": {"production_mcs_indices": [504, 1106, 1422, 1621, 1789, 1846, 2046, 2066, 2080, 2171, 2180, 2397], "growth_mcs_indices": [504, 1106, 1621, 1789, 1846, 2046, 2066, 2171, 2180, 2397], "solution": 1.0, "valve_indices": [1422, 2080]}, "EX_asn-L(e)": {"production_mcs_indices": [472, 1032, 1106, 1114, 1227, 1228, 1487, 1621, 1789, 1846, 2046, 2066, 2076, 2171, 2197], "growth_mcs_indices": [472, 1032, 1114, 1227, 1228, 1487, 1621, 1789, 1846, 2066, 2076, 2171, 2197], "solution": 1.0, "valve_indices": [1106, 2046]}, "EX_trp-L(e)": {"production_mcs_indices": [1032, 1093, 1367, 1487, 2076, 2080, 2442, 2570], "growth_mcs_indices": [1032, 1093, 1367, 1487, 2442, 2570], "solution": 1.0, "valve_indices": [2076, 2080]}, "EX_thymd(e)": {"production_mcs_indices": [477, 607, 1032, 1408, 1409, 1487, 1621, 1846, 2046, 2066, 2171, 2441, 2455], "growth_mcs_indices": [477, 1032, 1408, 1409, 1487, 1621, 1846, 2046, 2171, 2441, 2455], "solution": 1.0, "valve_indices": [607, 2066]}, "EX_5dglcn(e)": {"production_mcs_indices": [1032, 1282, 1487, 1789, 2075, 2080], "growth_mcs_indices": [1032, 1282, 1487, 1789], "solution": 1.0, "valve_indices": [2075, 2080]}, "EX_xtsn(e)": {"production_mcs_indices": [504, 977, 1032, 1093, 1487, 1789, 2075, 2180, 2265, 2442], "growth_mcs_indices": [977, 1032, 1093, 1487, 2075, 2180, 2265, 2442], "solution": 1.0, "valve_indices": [504, 1789]}, "EX_4abut(e)": {"production_mcs_indices": [477, 492, 504, 511, 744, 749, 816, 1335, 1382, 1499, 1532, 1551, 1621, 1853, 2003, 2171, 2197, 2387, 2570], "growth_mcs_indices": [477, 492, 504, 511, 744, 816, 1335, 1382, 1532, 1551, 1621, 1853, 2003, 2171, 2197, 2387, 2570], "solution": 1.0, "valve_indices": [749, 1499]}, "EX_lipa(e)": {"production_mcs_indices": [477, 504, 511, 607, 626, 628, 629, 744, 816, 1132, 1551, 1621, 1789, 2013, 2075, 2171, 2312, 2455], "growth_mcs_indices": [477, 504, 511, 607, 626, 628, 629, 744, 816, 1132, 1551, 1621, 1789, 2013, 2171, 2455], "solution": 1.0, "valve_indices": [2075, 2312]}, "EX_acolipa(e)": {"production_mcs_indices": [504, 977, 1032, 1093, 1487, 1789, 2075, 2076, 2180, 2265, 2570], "growth_mcs_indices": [504, 977, 1032, 1093, 1487, 1789, 2076, 2265, 2570], "solution": 1.0, "valve_indices": [2075, 2180]}, "EX_glyc(e)": {"solution": 0.0, "error_message": "Failed to calculate solution"}, "EX_urea(e)": {"solution": 0.0, "error_message": "Failed to calculate solution"}, "EX_asp-L(e)": {"production_mcs_indices": [1032, 1106, 1227, 1228, 1282, 1396, 1487, 1621, 1789, 1836, 2046, 2066, 2171], "growth_mcs_indices": [1106, 1227, 1228, 1282, 1487, 1621, 1789, 1836, 2046, 2066, 2171], "solution": 1.0, "valve_indices": [1032, 1396]}, "EX_meoh(e)": {"production_mcs_indices": [504, 744, 783, 902, 1038, 1106, 1150, 1240, 1282, 1393, 1487, 1501, 2076, 2180, 2265, 2342, 2455, 2467, 2522], "growth_mcs_indices": [744, 783, 902, 1038, 1106, 1150, 1240, 1282, 1393, 1487, 1501, 2076, 2180, 2342, 2455, 2467, 2522], "solution": 1.0, "valve_indices": [504, 2265]}, "EX_anhgm(e)": {"production_mcs_indices": [477, 607, 629, 1113, 1282, 1331, 1487, 1761, 1789, 2170, 2180, 2265, 2417, 2455], "growth_mcs_indices": [477, 607, 629, 1113, 1331, 1487, 1761, 1789, 2170, 2265, 2417, 2455], "solution": 1.0, "valve_indices": [1282, 2180]}, "EX_leu-L(e)": {"production_mcs_indices": [477, 1367, 1382, 1396, 1422, 1499, 1621, 2046, 2066, 2170, 2171, 2197, 2387, 2570], "growth_mcs_indices": [477, 1367, 1382, 1396, 1499, 1621, 2066, 2170, 2171, 2197, 2387, 2570], "solution": 1.0, "valve_indices": [1422, 2046]}, "EX_for(e)": {"solution": 0.0, "error_message": "Failed to calculate solution"}, "EX_glyald(e)": {"production_mcs_indices": [1032, 1093, 1152, 1393, 1487, 1789, 2075, 2080, 2397], "growth_mcs_indices": [1032, 1093, 1152, 1393, 1487, 2080, 2397], "solution": 1.0, "valve_indices": [1789, 2075]}, "EX_15dap(e)": {"production_mcs_indices": [477, 607, 1032, 1106, 1113, 1150, 1227, 1228, 1408, 1409, 1487, 1621, 1846, 2046, 2066, 2171, 2397], "growth_mcs_indices": [607, 1106, 1113, 1150, 1227, 1228, 1408, 1409, 1487, 1621, 1846, 2046, 2066, 2171, 2397], "solution": 1.0, "valve_indices": [477, 1032]}, "EX_gthrd(e)": {"production_mcs_indices": [472, 563, 573, 902, 1038, 1106, 1241, 1316, 1396, 1487, 2080, 2186, 2266, 2284, 2342, 2455, 2467], "growth_mcs_indices": [472, 563, 902, 1038, 1106, 1241, 1316, 1396, 1487, 2186, 2266, 2284, 2342, 2455, 2467], "solution": 1.0, "valve_indices": [573, 2080]}, "EX_cytd(e)": {"production_mcs_indices": [477, 629, 734, 744, 746, 977, 1032, 1282, 1487, 1533, 1551, 1573, 1757, 1761, 1789, 1814, 1836, 1976, 2075, 2265, 2387, 2417], "growth_mcs_indices": [477, 629, 734, 744, 746, 977, 1032, 1487, 1533, 1551, 1573, 1757, 1761, 1789, 1814, 1976, 2075, 2265, 2387, 2417], "solution": 1.0, "valve_indices": [1282, 1836]}, "EX_adn(e)": {"production_mcs_indices": [477, 607, 629, 634, 1101, 1240, 1282, 1487, 1761, 1789, 2170, 2417], "growth_mcs_indices": [477, 607, 634, 1101, 1240, 1487, 1761, 1789, 2170, 2417], "solution": 1.0, "valve_indices": [629, 1282]}, "EX_arg-L(e)": {"solution": 0.0, "error_message": "Failed to calculate solution"}, "EX_lac-D(e)": {"production_mcs_indices": [251, 626, 749, 1227, 1757, 1860, 2066, 2311], "growth_mcs_indices": [626, 1227, 1757, 1860, 2066, 2311], "solution": 1.0, "valve_indices": [251, 749]}, "EX_tyr-L(e)": {"production_mcs_indices": [1032, 1093, 1487, 2076, 2442, 2570], "growth_mcs_indices": [1032, 1093, 1487, 2570], "solution": 1.0, "valve_indices": [2076, 2442]}, "EX_LalaDgluMdap(e)": {"solution": 0.0, "error_message": "Failed to calculate solution"}, "EX_xan(e)": {"production_mcs_indices": [634, 902, 1038, 1106, 1382, 1396, 1487, 2080, 2342, 2455, 2465], "growth_mcs_indices": [634, 1038, 1106, 1382, 1396, 1487, 2080, 2455, 2465], "solution": 1.0, "valve_indices": [902, 2342]}, "EX_etha(e)": {"production_mcs_indices": [511, 546, 634, 1032, 1038, 1106, 1396, 1487, 2046, 2066, 2080, 2342, 2455, 2465], "growth_mcs_indices": [511, 546, 634, 1038, 1106, 1396, 1487, 2046, 2066, 2342, 2455, 2465], "solution": 1.0, "valve_indices": [1032, 2080]}, "EX_his-L(e)": {"production_mcs_indices": [472, 634, 902, 915, 1038, 1106, 1240, 1487, 2080, 2342, 2455, 2465], "growth_mcs_indices": [472, 634, 902, 915, 1038, 1106, 1240, 1487, 2342, 2465], "solution": 1.0, "valve_indices": [2080, 2455]}, "EX_cit(e)": {"production_mcs_indices": [477, 492, 504, 511, 607, 745, 816, 915, 1032, 1282, 1487, 1532, 1551, 1621, 1789, 1853, 2046, 2075, 2171, 2427, 2455], "growth_mcs_indices": [477, 492, 504, 511, 607, 745, 816, 1032, 1487, 1532, 1551, 1621, 1789, 1853, 2046, 2075, 2171, 2427, 2455], "solution": 1.0, "valve_indices": [915, 1282]}, "EX_glcn(e)": {"production_mcs_indices": [1032, 1150, 1282, 1487, 1621, 2046, 2066, 2171, 2197, 2397], "growth_mcs_indices": [1032, 1150, 1487, 1621, 2066, 2171, 2197, 2397], "solution": 1.0, "valve_indices": [1282, 2046]}, "EX_hom-L(e)": {"solution": 0.0, "error_message": "Failed to calculate solution"}, "EX_eca4colipa(e)": {"production_mcs_indices": [977, 1032, 1093, 1150, 1282, 1487, 2397], "growth_mcs_indices": [1032, 1093, 1150, 1487, 2397], "solution": 1.0, "valve_indices": [977, 1282]}, "EX_etoh(e)": {"production_mcs_indices": [251, 749, 1621, 1859, 1860, 2063, 2066, 2397], "growth_mcs_indices": [1621, 1859, 1860, 2063, 2066, 2397], "solution": 1.0, "valve_indices": [251, 749]}, "EX_thr-L(e)": {"solution": 0.0, "error_message": "Failed to calculate solution"}, "EX_ala-L(e)": {"production_mcs_indices": [749, 1032, 1240, 1422, 1621, 1789, 2046, 2066, 2171, 2180], "growth_mcs_indices": [1032, 1240, 1422, 1621, 1789, 2066, 2171, 2180], "solution": 1.0, "valve_indices": [749, 2046]}, "EX_val-L(e)": {"production_mcs_indices": [629, 1032, 1151, 1335, 1487, 1499, 1621, 2046, 2063, 2066, 2075, 2076, 2171, 2197, 2417], "growth_mcs_indices": [629, 1032, 1151, 1335, 1487, 1499, 1621, 2066, 2075, 2076, 2171, 2197, 2417], "solution": 1.0, "valve_indices": [2046, 2063]}, "EX_cys-L(e)": {"solution": 0.0, "error_message": "Failed to calculate solution"}, "EX_glyc3p(e)": {"production_mcs_indices": [1032, 1093, 1487, 1789, 2311, 2455], "growth_mcs_indices": [1032, 1093, 1487, 1789], "solution": 1.0, "valve_indices": [2311, 2455]}, "EX_gua(e)": {"production_mcs_indices": [472, 477, 607, 629, 634, 902, 1032, 1038, 1101, 1106, 1240, 1282, 1487, 1761, 1789, 2342, 2417, 2465], "growth_mcs_indices": [472, 477, 607, 629, 634, 902, 1032, 1038, 1101, 1106, 1240, 1487, 1761, 1789, 2342, 2417], "solution": 1.0, "valve_indices": [1282, 2465]}, "EX_feenter(e)": {"production_mcs_indices": [477, 607, 629, 1032, 1093, 1331, 1487, 1761, 1789, 2080, 2417, 2442], "growth_mcs_indices": [477, 607, 629, 1032, 1093, 1331, 1487, 1761, 1789, 2442], "solution": 1.0, "valve_indices": [2080, 2417]}, "EX_glu-L(e)": {"production_mcs_indices": [477, 492, 504, 511, 744, 749, 816, 1382, 1422, 1499, 1501, 1532, 1551, 1621, 1853, 2171, 2197, 2387], "growth_mcs_indices": [477, 492, 504, 511, 744, 816, 1382, 1422, 1501, 1532, 1551, 1621, 1853, 2171, 2197, 2387], "solution": 1.0, "valve_indices": [749, 1499]}, "EX_ura(e)": {"solution": 0.0, "error_message": "Failed to calculate solution"}, "EX_indole(e)": {"production_mcs_indices": [1032, 1093, 1113, 1150, 1487, 2311, 2397], "growth_mcs_indices": [1093, 1113, 1150, 1487, 2311], "solution": 1.0, "valve_indices": [1032, 2397]}, "EX_kdo2lipid4(e)": {"production_mcs_indices": [492, 626, 913, 1144, 1217, 1220, 1397, 1487, 1621, 1757, 1858, 1861, 2180, 2384, 2417, 2455], "growth_mcs_indices": [492, 626, 913, 1144, 1217, 1220, 1397, 1487, 1621, 1757, 1861, 2180, 2417, 2455], "solution": 1.0, "valve_indices": [1858, 2384]}, "EX_hxan(e)": {"production_mcs_indices": [634, 902, 1038, 1101, 1106, 1382, 1396, 1487, 2342, 2455, 2467], "growth_mcs_indices": [902, 1101, 1106, 1382, 1396, 1487, 2342, 2455, 2467], "solution": 1.0, "valve_indices": [634, 1038]}, "EX_thym(e)": {"solution": 0.0, "error_message": "Failed to calculate solution"}, "EX_g3pe(e)": {"production_mcs_indices": [1032, 1093, 1114, 1487, 1789, 2076, 2455], "growth_mcs_indices": [1032, 1093, 1114, 1789, 2076], "solution": 1.0, "valve_indices": [1487, 2455]}, "EX_ptrc(e)": {"solution": 0.0, "error_message": "Failed to calculate solution"}, "EX_enlipa(e)": {"production_mcs_indices": [477, 504, 511, 607, 626, 628, 629, 744, 816, 1422, 1532, 1551, 1621, 1789, 2013, 2075, 2171], "growth_mcs_indices": [477, 504, 511, 607, 626, 628, 629, 816, 1422, 1532, 1551, 1621, 1789, 2013, 2171], "solution": 1.0, "valve_indices": [744, 2075]}, "EX_pyr(e)": {"production_mcs_indices": [749, 1032, 1240, 1487, 1621, 1789, 2046, 2066, 2171, 2180, 2311], "growth_mcs_indices": [1240, 1487, 1621, 1789, 2046, 2066, 2171, 2180, 2311], "solution": 1.0, "valve_indices": [749, 1032]}, "EX_pheme(e)": {"production_mcs_indices": [477, 492, 504, 511, 744, 816, 1132, 1382, 1422, 1501, 1551, 1621, 2013, 2076, 2171, 2197, 2387, 2522], "growth_mcs_indices": [477, 492, 504, 511, 744, 816, 1132, 1382, 1422, 1501, 1621, 2013, 2171, 2197, 2387, 2522], "solution": 1.0, "valve_indices": [1551, 2076]}, "EX_12ppd-R(e)": {"production_mcs_indices": [477, 492, 511, 626, 913, 1032, 1144, 1227, 1228, 1397, 1487, 1551, 1621, 1757, 1846, 1858, 1861, 2066, 2171, 2311, 2417, 2455], "growth_mcs_indices": [477, 492, 511, 626, 1032, 1144, 1227, 1228, 1397, 1487, 1551, 1621, 1757, 1846, 1861, 2066, 2171, 2311, 2417, 2455], "solution": 1.0, "valve_indices": [913, 1858]}, "EX_succ(e)": {"production_mcs_indices": [251, 626, 1182, 1331, 1408, 1409, 1621, 2066, 2311], "growth_mcs_indices": [626, 1182, 1331, 1408, 1409, 1621, 2066], "solution": 1.0, "valve_indices": [251, 2311]}, "EX_LalaDgluMdapDala(e)": {"solution": 0.0, "error_message": "Failed to calculate solution"}, "EX_agm(e)": {"solution": 0.0, "error_message": "Failed to calculate solution"}, "EX_ac(e)": {"production_mcs_indices": [477, 607, 1093, 1422, 1551, 1789, 1846, 2080, 2186, 2187, 2455], "growth_mcs_indices": [477, 607, 1093, 1551, 1789, 1846, 2186, 2187, 2455], "solution": 1.0, "valve_indices": [1422, 2080]}, "EX_lys-L(e)": {"production_mcs_indices": [472, 477, 492, 504, 511, 607, 744, 745, 816, 1132, 1152, 1227, 1228, 1393, 1487, 1551, 1621, 1789, 2013, 2075, 2171, 2397, 2427], "growth_mcs_indices": [472, 477, 492, 504, 511, 744, 745, 816, 1132, 1152, 1227, 1228, 1393, 1487, 1551, 1621, 1789, 2013, 2171, 2397, 2427], "solution": 1.0, "valve_indices": [607, 2075]}, "EX_ser-L(e)": {"production_mcs_indices": [1032, 1101, 1106, 1396, 1487, 1621, 1789, 2046, 2066, 2171, 2442], "growth_mcs_indices": [1032, 1101, 1396, 1487, 1621, 1789, 2066, 2171, 2442], "solution": 1.0, "valve_indices": [1106, 2046]}, "EX_phe-L(e)": {"production_mcs_indices": [477, 504, 511, 607, 626, 628, 629, 744, 816, 1487, 1499, 1501, 1532, 1551, 1621, 1846, 1853, 2171, 2197, 2442], "growth_mcs_indices": [504, 511, 607, 626, 628, 629, 744, 816, 1487, 1499, 1501, 1532, 1551, 1621, 1846, 1853, 2171, 2197], "solution": 1.0, "valve_indices": [477, 2442]}, "EX_cgly(e)": {"solution": 0.0, "error_message": "Failed to calculate solution"}, "EX_alaala(e)": {"solution": 0.0, "error_message": "Failed to calculate solution"}, "EX_glyclt(e)": {"solution": 0.0, "error_message": "Failed to calculate solution"}, "EX_colipa(e)": {"production_mcs_indices": [477, 607, 629, 977, 1032, 1093, 1125, 1331, 1487, 1761, 1789, 2180, 2265, 2417, 2442], "growth_mcs_indices": [477, 629, 977, 1032, 1125, 1331, 1487, 1761, 1789, 2180, 2265, 2417, 2442], "solution": 1.0, "valve_indices": [607, 1093]}}, "3": {"EX_orn(e)": {"solution": 0.0, "error_message": "Failed to calculate solution"}, "EX_lac-L(e)": {"production_mcs_indices": [1032, 1093, 1101, 1152, 1393, 1408, 1409, 1487, 1600, 1601, 2075, 2397], "growth_mcs_indices": [1093, 1101, 1393, 1408, 1409, 1487, 1600, 1601, 2397], "solution": 1.0, "valve_indices": [1032, 1152, 2075]}, "EX_glyc-R(e)": {"production_mcs_indices": [477, 489, 504, 511, 626, 628, 629, 634, 744, 816, 902, 1093, 1132, 1240, 1394, 1395, 1422, 1444, 1487, 1621, 1713, 1740, 1789, 1976, 2013, 2080, 2171, 2265, 2387, 2417, 2455], "growth_mcs_indices": [477, 489, 504, 511, 626, 628, 629, 634, 744, 816, 902, 1093, 1132, 1240, 1395, 1444, 1487, 1621, 1713, 1740, 1789, 1976, 2013, 2171, 2265, 2387, 2417, 2455], "solution": 1.0, "valve_indices": [1394, 1422, 2080]}, "EX_acser(e)": {"production_mcs_indices": [902, 1038, 1106, 1331, 1487, 2080, 2342, 2455, 2467], "growth_mcs_indices": [902, 1038, 1106, 1331, 2455, 2467], "solution": 1.0, "valve_indices": [1487, 2080, 2342]}, "EX_dha(e)": {"production_mcs_indices": [1032, 1093, 1113, 1152, 1487, 1789, 2075, 2080, 2397], "growth_mcs_indices": [1032, 1093, 1113, 1152, 1487, 1789], "solution": 1.0, "valve_indices": [2075, 2080, 2397]}, "EX_ala-D(e)": {"solution": 0.0, "error_message": "Failed to calculate solution"}, "EX_acald(e)": {"production_mcs_indices": [251, 626, 1182, 1215, 1227, 1269, 1331, 1397, 1398, 1621, 1789, 1860, 1862, 1867, 1977, 2076, 2442], "growth_mcs_indices": [626, 1182, 1215, 1227, 1269, 1331, 1397, 1398, 1621, 1860, 1862, 1867, 2076, 2442], "solution": 1.0, "valve_indices": [251, 1789, 1977]}, "EX_alltn(e)": {"production_mcs_indices": [472, 634, 902, 1032, 1038, 1101, 1240, 1282, 1335, 1487, 1789, 2186, 2342, 2384, 2465], "growth_mcs_indices": [472, 634, 902, 1032, 1038, 1101, 1240, 1335, 1487, 1789, 2186, 2342], "solution": 1.0, "valve_indices": [1282, 2384, 2465]}, "EX_akg(e)": {"production_mcs_indices": [477, 492, 504, 511, 744, 749, 816, 1382, 1422, 1499, 1501, 1532, 1551, 1621, 1853, 2171, 2197, 2387], "growth_mcs_indices": [477, 492, 504, 511, 744, 816, 1382, 1499, 1501, 1532, 1621, 1853, 2171, 2197, 2387], "solution": 1.0, "valve_indices": [749, 1422, 1551]}, "EX_3hpp(e)": {"production_mcs_indices": [953, 1093, 1487, 1501, 1932, 2076, 2250, 2266, 2441, 2537], "growth_mcs_indices": [953, 1093, 1487, 2250, 2266, 2441, 2537], "solution": 1.0, "valve_indices": [1501, 1932, 2076]}, "EX_pro-L(e)": {"production_mcs_indices": [477, 511, 607, 745, 913, 922, 1113, 1150, 1210, 1227, 1228, 1267, 1335, 1396, 1398, 1408, 1409, 1525, 1553, 1621, 1757, 1758, 1865, 1870, 2013, 2046, 2066, 2170, 2171, 2197], "growth_mcs_indices": [477, 511, 607, 745, 913, 922, 1113, 1150, 1227, 1228, 1267, 1335, 1398, 1408, 1409, 1525, 1553, 1621, 1757, 1758, 1865, 1870, 2013, 2066, 2170, 2171, 2197], "solution": 1.0, "valve_indices": [1210, 1396, 2046]}, "EX_gly(e)": {"solution": 0.0, "error_message": "Failed to calculate solution"}, "EX_co2(e)": {"production_mcs_indices": [915, 1032, 1093, 1215, 1487, 1789, 2075, 2076, 2080], "growth_mcs_indices": [1093, 1215, 1487, 1789, 2076, 2080], "solution": 1.0, "valve_indices": [915, 1032, 2075]}, "EX_quin(e)": {"production_mcs_indices": [1422, 1621, 1789, 2046, 2066, 2075, 2170, 2171, 2180, 2441], "growth_mcs_indices": [1621, 1789, 2075, 2170, 2171, 2180, 2441], "solution": 1.0, "valve_indices": [1422, 2046, 2066]}, "EX_12ppd-S(e)": {"production_mcs_indices": [914, 915, 1032, 1282, 1408, 1409, 1487, 1601, 2455], "growth_mcs_indices": [914, 1032, 1282, 1408, 1409, 1487], "solution": 1.0, "valve_indices": [915, 1601, 2455]}, "EX_ins(e)": {"production_mcs_indices": [472, 634, 902, 1038, 1106, 1396, 1487, 2080, 2342, 2455, 2465], "growth_mcs_indices": [634, 902, 1038, 1396, 1487, 2080, 2342, 2455], "solution": 1.0, "valve_indices": [472, 1106, 2465]}, "EX_ade(e)": {"production_mcs_indices": [472, 555, 573, 634, 902, 1038, 1047, 1101, 1106, 1240, 1282, 1335, 1789, 2247, 2250, 2252, 2342, 2465], "growth_mcs_indices": [472, 555, 573, 634, 902, 1047, 1101, 1106, 1240, 1335, 1789, 2250, 2252, 2342, 2465], "solution": 1.0, "valve_indices": [1038, 1282, 2247]}, "EX_ile-L(e)": {"solution": 0.0, "error_message": "Failed to calculate solution"}, "EX_mal-L(e)": {"production_mcs_indices": [477, 504, 511, 607, 626, 628, 629, 744, 816, 1227, 1228, 1282, 1408, 1409, 1487, 1532, 1551, 1621, 2013, 2075, 2171], "growth_mcs_indices": [477, 504, 511, 626, 628, 629, 744, 816, 1227, 1228, 1408, 1409, 1487, 1532, 1551, 1621, 2013, 2171], "solution": 1.0, "valve_indices": [607, 1282, 2075]}, "EX_hxa(e)": {"production_mcs_indices": [251, 492, 511, 816, 902, 1032, 1240, 1282, 1382, 1532, 1551, 1621, 1789, 2013, 2180, 2186], "growth_mcs_indices": [492, 511, 816, 902, 1032, 1240, 1382, 1532, 1551, 1621, 1789, 2013, 2186], "solution": 1.0, "valve_indices": [251, 1282, 2180]}, "EX_idon-L(e)": {"production_mcs_indices": [913, 1032, 1227, 1228, 1240, 1397, 1422, 1621, 1758, 1789, 1858, 1861, 2046, 2066, 2171, 2417], "growth_mcs_indices": [1032, 1227, 1228, 1240, 1397, 1621, 1758, 1789, 1861, 2046, 2066, 2171, 2417], "solution": 1.0, "valve_indices": [913, 1422, 1858]}, "EX_uri(e)": {"production_mcs_indices": [1093, 1487, 1789, 1932, 2250, 2252, 2311, 2455, 2537, 2547], "growth_mcs_indices": [1487, 2250, 2252, 2311, 2455, 2537, 2547], "solution": 1.0, "valve_indices": [1093, 1789, 1932]}, "EX_g3pg(e)": {"production_mcs_indices": [1113, 1150, 1487, 1789, 2075, 2080], "growth_mcs_indices": [1113, 1150, 2080], "solution": 1.0, "valve_indices": [1487, 1789, 2075]}, "EX_enter(e)": {"production_mcs_indices": [1032, 1106, 1227, 1228, 1396, 1487, 1621, 1789, 2046, 2066, 2171, 2442], "growth_mcs_indices": [1032, 1227, 1228, 1396, 1487, 1621, 1789, 2066, 2171], "solution": 1.0, "valve_indices": [1106, 2046, 2442]}, "EX_asn-L(e)": {"production_mcs_indices": [477, 504, 511, 607, 626, 628, 629, 744, 816, 1114, 1227, 1228, 1408, 1409, 1487, 1532, 1551, 1621, 2013, 2075, 2076, 2171], "growth_mcs_indices": [477, 504, 511, 626, 628, 629, 744, 816, 1227, 1228, 1408, 1409, 1487, 1532, 1551, 1621, 2013, 2076, 2171], "solution": 1.0, "valve_indices": [607, 1114, 2075]}, "EX_trp-L(e)": {"production_mcs_indices": [915, 1032, 1093, 1487, 1501, 2076, 2080, 2442], "growth_mcs_indices": [1032, 1093, 1487, 1501, 2442], "solution": 1.0, "valve_indices": [915, 2076, 2080]}, "EX_thymd(e)": {"solution": 0.0, "error_message": "Failed to calculate solution"}, "EX_5dglcn(e)": {"production_mcs_indices": [1032, 1282, 1487, 1789, 2075, 2080], "growth_mcs_indices": [1282, 1487, 1789], "solution": 1.0, "valve_indices": [1032, 2075, 2080]}, "EX_xtsn(e)": {"production_mcs_indices": [563, 573, 634, 1047, 1093, 1419, 1533, 1573, 2076, 2250, 2442, 2570], "growth_mcs_indices": [563, 634, 1093, 1419, 1533, 1573, 2076, 2250, 2570], "solution": 1.0, "valve_indices": [573, 1047, 2442]}, "EX_4abut(e)": {"production_mcs_indices": [477, 492, 504, 511, 744, 749, 816, 1335, 1382, 1499, 1532, 1551, 1621, 1853, 2003, 2171, 2197, 2387, 2570], "growth_mcs_indices": [477, 492, 504, 511, 744, 816, 1335, 1382, 1499, 1532, 1551, 1621, 1853, 2003, 2197, 2570], "solution": 1.0, "valve_indices": [749, 2171, 2387]}, "EX_lipa(e)": {"production_mcs_indices": [477, 492, 504, 511, 607, 816, 902, 915, 1032, 1132, 1144, 1382, 1422, 1551, 1621, 1789, 1846, 1853, 2171], "growth_mcs_indices": [492, 504, 511, 607, 816, 902, 1032, 1132, 1144, 1382, 1422, 1551, 1621, 1789, 1846, 1853], "solution": 1.0, "valve_indices": [477, 915, 2171]}, "EX_acolipa(e)": {"production_mcs_indices": [504, 977, 1032, 1093, 1487, 1499, 1789, 2075, 2076, 2180, 2265], "growth_mcs_indices": [504, 977, 1032, 1487, 1499, 1789, 2180, 2265], "solution": 1.0, "valve_indices": [1093, 2075, 2076]}, "EX_glyc(e)": {"solution": 0.0, "error_message": "Failed to calculate solution"}, "EX_urea(e)": {"solution": 0.0, "error_message": "Failed to calculate solution"}, "EX_asp-L(e)": {"production_mcs_indices": [477, 492, 504, 511, 607, 734, 744, 816, 902, 915, 1244, 1282, 1382, 1532, 1551, 1621, 1789, 1846, 2013, 2171, 2186, 2187], "growth_mcs_indices": [477, 492, 504, 511, 734, 744, 816, 902, 1282, 1382, 1532, 1551, 1621, 1789, 1846, 2013, 2171, 2186, 2187], "solution": 1.0, "valve_indices": [607, 915, 1244]}, "EX_meoh(e)": {"production_mcs_indices": [504, 744, 783, 902, 1038, 1106, 1152, 1240, 1282, 1393, 1487, 1501, 2076, 2180, 2265, 2342, 2455, 2465, 2522], "growth_mcs_indices": [744, 783, 902, 1038, 1106, 1152, 1240, 1282, 1393, 1487, 1501, 2180, 2265, 2342, 2465, 2522], "solution": 1.0, "valve_indices": [504, 2076, 2455]}, "EX_anhgm(e)": {"production_mcs_indices": [477, 504, 511, 607, 626, 628, 629, 744, 816, 1282, 1487, 1532, 1551, 1621, 1789, 2013, 2075, 2171, 2455], "growth_mcs_indices": [477, 504, 511, 607, 626, 628, 629, 744, 816, 1487, 1532, 1621, 1789, 2013, 2171, 2455], "solution": 1.0, "valve_indices": [1282, 1551, 2075]}, "EX_leu-L(e)": {"production_mcs_indices": [477, 504, 511, 607, 626, 628, 629, 744, 816, 1422, 1487, 1532, 1551, 1621, 1789, 2013, 2075, 2080, 2171], "growth_mcs_indices": [477, 504, 511, 607, 626, 628, 629, 744, 816, 1487, 1532, 1551, 1621, 1789, 2013, 2171], "solution": 1.0, "valve_indices": [1422, 2075, 2080]}, "EX_for(e)": {"solution": 0.0, "error_message": "Failed to calculate solution"}, "EX_glyald(e)": {"production_mcs_indices": [1032, 1093, 1152, 1393, 1487, 1789, 2075, 2080, 2397], "growth_mcs_indices": [1032, 1093, 1152, 1487, 1789, 2397], "solution": 1.0, "valve_indices": [1393, 2075, 2080]}, "EX_15dap(e)": {"production_mcs_indices": [1032, 1151, 1282, 1487, 1621, 2046, 2063, 2066, 2171, 2197], "growth_mcs_indices": [1151, 1487, 1621, 2063, 2066, 2171, 2197], "solution": 1.0, "valve_indices": [1032, 1282, 2046]}, "EX_gthrd(e)": {"solution": 0.0, "error_message": "Failed to calculate solution"}, "EX_cytd(e)": {"solution": 0.0, "error_message": "Failed to calculate solution"}, "EX_adn(e)": {"production_mcs_indices": [477, 607, 629, 634, 1032, 1101, 1240, 1282, 1487, 1761, 1789, 2417], "growth_mcs_indices": [477, 607, 629, 1032, 1101, 1240, 1487, 1761, 2417], "solution": 1.0, "valve_indices": [634, 1282, 1789]}, "EX_arg-L(e)": {"solution": 0.0, "error_message": "Failed to calculate solution"}, "EX_lac-D(e)": {"production_mcs_indices": [251, 511, 626, 629, 2066, 2180, 2186], "growth_mcs_indices": [511, 629, 2066, 2186], "solution": 1.0, "valve_indices": [251, 626, 2180]}, "EX_tyr-L(e)": {"production_mcs_indices": [1032, 1093, 1487, 2076, 2442, 2570], "growth_mcs_indices": [1032, 1093, 2442], "solution": 1.0, "valve_indices": [1487, 2076, 2570]}, "EX_LalaDgluMdap(e)": {"solution": 0.0, "error_message": "Failed to calculate solution"}, "EX_xan(e)": {"production_mcs_indices": [634, 1047, 1093, 1487, 1501, 1533, 2076, 2248, 2250, 2251, 2442, 2565], "growth_mcs_indices": [634, 1047, 1093, 1487, 1501, 1533, 2248, 2250, 2251], "solution": 1.0, "valve_indices": [2076, 2442, 2565]}, "EX_etha(e)": {"solution": 0.0, "error_message": "Failed to calculate solution"}, "EX_his-L(e)": {"production_mcs_indices": [472, 634, 902, 1038, 1101, 1106, 1240, 1487, 1757, 2342, 2455, 2467], "growth_mcs_indices": [472, 902, 1101, 1240, 1487, 1757, 2342, 2455, 2467], "solution": 1.0, "valve_indices": [634, 1038, 1106]}, "EX_cit(e)": {"production_mcs_indices": [477, 492, 504, 511, 607, 749, 816, 1382, 1422, 1499, 1501, 1532, 1551, 1621, 1853, 2171, 2197], "growth_mcs_indices": [477, 492, 504, 511, 816, 1382, 1499, 1501, 1532, 1551, 1621, 1853, 2171, 2197], "solution": 1.0, "valve_indices": [607, 749, 1422]}, "EX_glcn(e)": {"production_mcs_indices": [1032, 1282, 1487, 1621, 2046, 2063, 2066, 2171, 2197, 2397], "growth_mcs_indices": [1032, 1282, 1487, 1621, 2171, 2197, 2397], "solution": 1.0, "valve_indices": [2046, 2063, 2066]}, "EX_hom-L(e)": {"solution": 0.0, "error_message": "Failed to calculate solution"}, "EX_eca4colipa(e)": {"production_mcs_indices": [977, 1032, 1093, 1282, 1487, 2063, 2397], "growth_mcs_indices": [977, 1032, 1487, 2397], "solution": 1.0, "valve_indices": [1093, 1282, 2063]}, "EX_etoh(e)": {"production_mcs_indices": [251, 749, 1150, 1227, 1621, 1860, 2066, 2397], "growth_mcs_indices": [1150, 1227, 1621, 1860, 2397], "solution": 1.0, "valve_indices": [251, 749, 2066]}, "EX_thr-L(e)": {"solution": 0.0, "error_message": "Failed to calculate solution"}, "EX_ala-L(e)": {"production_mcs_indices": [749, 1032, 1240, 1422, 1621, 1789, 2046, 2066, 2171, 2180], "growth_mcs_indices": [1032, 1240, 1422, 1621, 2046, 2171, 2180], "solution": 1.0, "valve_indices": [749, 1789, 2066]}, "EX_val-L(e)": {"production_mcs_indices": [749, 1032, 1240, 1422, 1621, 1789, 2046, 2066, 2171, 2180], "growth_mcs_indices": [1032, 1240, 1621, 1789, 2066, 2171, 2180], "solution": 1.0, "valve_indices": [749, 1422, 2046]}, "EX_cys-L(e)": {"solution": 0.0, "error_message": "Failed to calculate solution"}, "EX_glyc3p(e)": {"production_mcs_indices": [1032, 1093, 1422, 1487, 1789, 2455], "growth_mcs_indices": [1487, 1789, 2455], "solution": 1.0, "valve_indices": [1032, 1093, 1422]}, "EX_gua(e)": {"production_mcs_indices": [472, 504, 634, 902, 977, 1038, 1106, 1282, 1396, 1487, 1789, 2180, 2265, 2311, 2342, 2465], "growth_mcs_indices": [472, 504, 634, 902, 977, 1106, 1396, 1487, 1789, 2180, 2265, 2342, 2465], "solution": 1.0, "valve_indices": [1038, 1282, 2311]}, "EX_feenter(e)": {"production_mcs_indices": [477, 607, 629, 1032, 1093, 1487, 1761, 1789, 1846, 2080, 2417, 2442], "growth_mcs_indices": [477, 607, 629, 1093, 1487, 1761, 1789, 1846, 2080], "solution": 1.0, "valve_indices": [1032, 2417, 2442]}, "EX_glu-L(e)": {"production_mcs_indices": [477, 492, 504, 511, 607, 816, 902, 915, 1032, 1101, 1382, 1487, 1532, 1551, 1621, 1789, 1846, 2013, 2171, 2442], "growth_mcs_indices": [477, 492, 504, 511, 607, 816, 902, 1032, 1101, 1382, 1487, 1532, 1621, 1789, 1846, 2013, 2171], "solution": 1.0, "valve_indices": [915, 1551, 2442]}, "EX_ura(e)": {"solution": 0.0, "error_message": "Failed to calculate solution"}, "EX_indole(e)": {"production_mcs_indices": [1032, 1093, 1113, 1150, 1487, 2311, 2397], "growth_mcs_indices": [1032, 1150, 1487, 2311], "solution": 1.0, "valve_indices": [1093, 1113, 2397]}, "EX_kdo2lipid4(e)": {"production_mcs_indices": [477, 492, 504, 511, 607, 816, 902, 915, 1132, 1382, 1396, 1422, 1551, 1621, 1789, 1853, 2171, 2186], "growth_mcs_indices": [492, 511, 607, 816, 902, 1132, 1382, 1396, 1422, 1551, 1621, 1789, 1853, 2171, 2186], "solution": 1.0, "valve_indices": [477, 504, 915]}, "EX_hxan(e)": {"production_mcs_indices": [634, 902, 1038, 1106, 1240, 1315, 1487, 2080, 2342, 2455, 2465], "growth_mcs_indices": [634, 902, 1106, 1240, 1315, 1487, 2342, 2465], "solution": 1.0, "valve_indices": [1038, 2080, 2455]}, "EX_thym(e)": {"solution": 0.0, "error_message": "Failed to calculate solution"}, "EX_g3pe(e)": {"production_mcs_indices": [1032, 1093, 1114, 1487, 1789, 2076, 2455], "growth_mcs_indices": [1032, 1093, 1114, 1487], "solution": 1.0, "valve_indices": [1789, 2076, 2455]}, "EX_ptrc(e)": {"solution": 0.0, "error_message": "Failed to calculate solution"}, "EX_enlipa(e)": {"production_mcs_indices": [477, 504, 511, 607, 626, 628, 629, 816, 1367, 1422, 1532, 1551, 1621, 1789, 1853, 2075, 2171], "growth_mcs_indices": [477, 504, 511, 626, 628, 629, 816, 1367, 1532, 1551, 1621, 1789, 1853, 2171], "solution": 1.0, "valve_indices": [607, 1422, 2075]}, "EX_pyr(e)": {"production_mcs_indices": [749, 1032, 1240, 1487, 1621, 1789, 2046, 2066, 2171, 2180, 2442], "growth_mcs_indices": [1032, 1240, 1487, 1621, 2066, 2171, 2180, 2442], "solution": 1.0, "valve_indices": [749, 1789, 2046]}, "EX_pheme(e)": {"production_mcs_indices": [477, 492, 504, 511, 744, 816, 1132, 1382, 1422, 1501, 1551, 1621, 1853, 2076, 2171, 2197, 2387, 2522], "growth_mcs_indices": [477, 492, 504, 744, 816, 1132, 1382, 1501, 1621, 1853, 2076, 2171, 2197, 2387, 2522], "solution": 1.0, "valve_indices": [511, 1422, 1551]}, "EX_12ppd-R(e)": {"solution": 0.0, "error_message": "Failed to calculate solution"}, "EX_succ(e)": {"production_mcs_indices": [251, 626, 1182, 1621, 1789, 2066, 2397, 2427, 2428], "growth_mcs_indices": [626, 1621, 1789, 2066, 2397, 2428], "solution": 1.0, "valve_indices": [251, 1182, 2427]}, "EX_LalaDgluMdapDala(e)": {"solution": 0.0, "error_message": "Failed to calculate solution"}, "EX_agm(e)": {"production_mcs_indices": [477, 504, 511, 607, 626, 628, 629, 744, 816, 1227, 1228, 1408, 1409, 1487, 1532, 1551, 1621, 1853, 2075, 2171, 2441], "growth_mcs_indices": [477, 504, 607, 626, 628, 629, 744, 816, 1227, 1228, 1408, 1409, 1487, 1532, 1551, 1621, 1853, 2171], "solution": 1.0, "valve_indices": [511, 2075, 2441]}, "EX_ac(e)": {"production_mcs_indices": [477, 607, 1282, 1487, 1551, 1789, 2075, 2080, 2170], "growth_mcs_indices": [477, 1487, 1551, 1789, 2080, 2170], "solution": 1.0, "valve_indices": [607, 1282, 2075]}, "EX_lys-L(e)": {"solution": 0.0, "error_message": "Failed to calculate solution"}, "EX_ser-L(e)": {"production_mcs_indices": [1032, 1101, 1106, 1396, 1422, 1487, 1621, 1789, 2046, 2066, 2171], "growth_mcs_indices": [1032, 1101, 1422, 1487, 1621, 1789, 2066, 2171], "solution": 1.0, "valve_indices": [1106, 1396, 2046]}, "EX_phe-L(e)": {"production_mcs_indices": [477, 607, 1032, 1487, 1621, 1789, 1846, 2046, 2066, 2171, 2180, 2186, 2442], "growth_mcs_indices": [477, 607, 1032, 1487, 1621, 1846, 2066, 2171, 2180, 2186], "solution": 1.0, "valve_indices": [1789, 2046, 2442]}, "EX_cgly(e)": {"solution": 0.0, "error_message": "Failed to calculate solution"}, "EX_alaala(e)": {"solution": 0.0, "error_message": "Failed to calculate solution"}, "EX_glyclt(e)": {"production_mcs_indices": [477, 511, 607, 628, 629, 816, 1101, 1282, 1487, 1532, 1713, 1789, 1853, 2075, 2170, 2171], "growth_mcs_indices": [477, 511, 607, 628, 629, 816, 1101, 1532, 1713, 1789, 1853, 2170, 2171], "solution": 1.0, "valve_indices": [1282, 1487, 2075]}, "EX_colipa(e)": {"production_mcs_indices": [469, 477, 607, 629, 977, 1032, 1093, 1331, 1487, 1761, 1789, 2180, 2265, 2417, 2442], "growth_mcs_indices": [469, 607, 629, 1093, 1331, 1487, 1761, 1789, 2180, 2265, 2417, 2442], "solution": 1.0, "valve_indices": [477, 977, 1032]}}}
