# Supplementary material for: MoVE identifies metabolic valves to switch between phenotypic states
Source: Nat Commun. 2018 Dec 14;9:5332. doi: 10.1038/s41467-018-07719-4 (PMC6294006; doi:10.1038/s41467-018-07719-4)
Supplement: Supplementary file 7 — Supplementary Data 3 [file 41467_2018_7719_MOESM7_ESM.zip › data/partially_decoupled_single_valve.json]

{"EX_o2(e)": {"EX_hxa(e)": {"production_mcs_indices": ["EX_o2_e", "ABTA", "ACKr", "AKGDH", "ALCD2x", "ALDD2x", "ALDD2y", "ASPT", "CITL", "G6PDH2r", "HCYSMT", "HXCT", "ICL", "LDH_D", "MDH", "MGSA", "MOX", "THD2pp"], "growth_mcs_indices": ["ABTA", "ACKr", "AKGDH", "ALCD2x", "ALDD2x", "ALDD2y", "ASPT", "CITL", "G6PDH2r", "HCYSMT", "HXCT", "ICL", "LDH_D", "MDH", "MGSA", "MOX", "THD2pp"], "valve_indices": "EX_o2_e"}, "EX_acald(e)": {"production_mcs_indices": ["EX_o2_e", "ACKr", "ALCD2x", "FRD2", "G3PD7", "GHMT2r", "GLYCLTDx", "GLYCLTDy", "LDH_D", "MGSA", "NADH18pp", "NADH9", "NADPHQR4", "OBTFL", "PGI", "POR5", "TALA"], "growth_mcs_indices": ["ACKr", "ALCD2x", "FRD2", "G3PD7", "GHMT2r", "GLYCLTDx", "GLYCLTDy", "LDH_D", "MGSA", "NADH18pp", "NADH9", "NADPHQR4", "OBTFL", "PGI", "POR5", "TALA"], "valve_indices": "EX_o2_e"}, "EX_lac-D(e)": {"production_mcs_indices": ["EX_o2_e", "ACKr", "ALCD2x", "ALDD2y", "HCYSMT", "PFL", "PPC"], "growth_mcs_indices": ["ACKr", "ALCD2x", "ALDD2y", "HCYSMT", "PFL", "PPC"], "valve_indices": "EX_o2_e"}, "EX_etoh(e)": {"production_mcs_indices": ["EX_o2_e", "ACKr", "LDH_D", "MGSA", "PFL", "PGI", "PPC"], "growth_mcs_indices": ["ACKr", "LDH_D", "MGSA", "PFL", "PGI", "PPC"], "valve_indices": "EX_o2_e"}, "EX_succ(e)": {"production_mcs_indices": ["EX_o2_e", "ALCD2x", "FE3Ri", "LDH_D", "MGSA", "PFL", "THRAi", "THRD", "TKT2"], "growth_mcs_indices": ["ALCD2x", "FE3Ri", "LDH_D", "MGSA", "PFL", "THRAi", "THRD", "TKT2"], "valve_indices": "EX_o2_e"}}, "PGCD": {"EX_lac-D(e)": {"production_mcs_indices": ["DRPA", "EDA", "F6PA", "FBP", "HCYSMT", "LALDO3", "LDH_D", "LDH_D2", "PGCD", "PGM", "TALA"], "growth_mcs_indices": ["DRPA", "EDA", "F6PA", "FBP", "HCYSMT", "LALDO3", "LDH_D", "LDH_D2", "PGM", "TALA"], "valve_indices": "PGCD"}, "EX_tyr-L(e)": {"production_mcs_indices": ["ABTA", "ACGAMK", "ACKr", "AKGDH", "ALCD2x", "ALDD2x", "ALDD2y", "AST", "CITL", "DGK1", "FACOAE60", "FBA", "FRD2", "FRD3", "GLYCDx", "GLYCTO2", "GLYOX", "GLYOX3", "HCYSMT", "ICL", "LDH_D", "LDH_D2", "NACODA", "PGCD", "POX", "TALA", "TPI"], "growth_mcs_indices": ["ABTA", "ACGAMK", "ACKr", "AKGDH", "ALCD2x", "ALDD2x", "ALDD2y", "AST", "CITL", "DGK1", "FACOAE60", "FBA", "FRD2", "FRD3", "GLYCDx", "GLYCTO2", "GLYOX", "GLYOX3", "HCYSMT", "ICL", "LDH_D", "LDH_D2", "NACODA", "POX", "TALA", "TPI"], "valve_indices": "PGCD"}, "EX_agm(e)": {"production_mcs_indices": ["ABTA", "ACGAMK", "ACKr", "AKGDH", "ALCD2x", "ALDD2x", "ALDD2y", "AST", "CITL", "FRD2", "FRD3", "GND", "HCYSMT", "HXCT", "ICL", "LDH_D", "MGSA", "MOX", "P5CD", "PGCD", "POX"], "growth_mcs_indices": ["ABTA", "ACGAMK", "ACKr", "AKGDH", "ALCD2x", "ALDD2x", "ALDD2y", "AST", "CITL", "FRD2", "FRD3", "GND", "HCYSMT", "HXCT", "ICL", "LDH_D", "MGSA", "MOX", "P5CD", "POX"], "valve_indices": "PGCD"}, "EX_lipa(e)": {"production_mcs_indices": ["AACTOOR", "ACGAMK", "CYSDS", "DHAPT", "DSERDHr", "DURIPP", "FLDR2", "G6PDH2r", "HCYSMT", "MCITD", "ME1", "ME2", "MGSA", "OAADC", "PGCD", "PPC", "PYK", "RNDR1b", "RNDR2b", "SERD_L", "TRDR", "TRPAS2"], "growth_mcs_indices": ["AACTOOR", "ACGAMK", "CYSDS", "DHAPT", "DSERDHr", "DURIPP", "FLDR2", "G6PDH2r", "HCYSMT", "MCITD", "ME1", "ME2", "MGSA", "OAADC", "PPC", "PYK", "RNDR1b", "RNDR2b", "SERD_L", "TRDR", "TRPAS2"], "valve_indices": "PGCD"}, "EX_cytd(e)": {"production_mcs_indices": ["ABTA", "ACGAMK", "ACKr", "AKGDH", "ALCD2x", "ALDD2x", "ALDD2y", "AST", "CITL", "DHORDfum", "FACOAE60", "FBA", "FRD2", "FRD3", "GLYCDx", "HCYSMT", "ICL", "LDH_D", "MGSA", "MOX", "P5CD", "PGCD", "POX", "TALA"], "growth_mcs_indices": ["ABTA", "ACGAMK", "ACKr", "AKGDH", "ALCD2x", "ALDD2x", "ALDD2y", "AST", "CITL", "DHORDfum", "FACOAE60", "FBA", "FRD2", "FRD3", "GLYCDx", "HCYSMT", "ICL", "LDH_D", "MGSA", "MOX", "P5CD", "POX", "TALA"], "valve_indices": "PGCD"}, "EX_dha(e)": {"production_mcs_indices": ["DRPA", "EDA", "F6PA", "FBA", "HCYSMT", "MGSA", "PGCD", "PGM", "TALA"], "growth_mcs_indices": ["DRPA", "EDA", "F6PA", "FBA", "HCYSMT", "MGSA", "PGM", "TALA"], "valve_indices": "PGCD"}, "EX_g3pg(e)": {"production_mcs_indices": ["ENO", "F6PA", "FBA", "HCYSMT", "MGSA", "PGCD"], "growth_mcs_indices": ["ENO", "F6PA", "FBA", "HCYSMT", "MGSA"], "valve_indices": "PGCD"}, "EX_glcn(e)": {"production_mcs_indices": ["ABTA", "ACGAMK", "ACKr", "AKGDH", "ALCD2x", "ALDD2x", "ALDD2y", "AST", "CITL", "G6PDH2r", "GLYOX", "GLYOX3", "HCYSMT", "HXCT", "ICL", "LDH_D", "P5CD", "PGCD", "POX"], "growth_mcs_indices": ["ABTA", "ACGAMK", "ACKr", "AKGDH", "ALCD2x", "ALDD2x", "ALDD2y", "AST", "CITL", "G6PDH2r", "GLYOX", "GLYOX3", "HCYSMT", "HXCT", "ICL", "LDH_D", "P5CD", "POX"], "valve_indices": "PGCD"}, "EX_3hpp(e)": {"production_mcs_indices": ["AACPS2", "ACGAMK", "CLPNH160pp", "CLPNH181pp", "CYTK1", "DASYN120", "DASYN140", "DASYN180", "DATPHs", "EDA", "F6PA", "FE3Ri", "G3PT", "GPDDA4", "GPDDA4pp", "HCYSMT", "LPLIPAL1A141pp", "MGSA", "NTD6", "PAPA141pp", "PGCD", "PGSA161", "PPC", "PUNP4", "PYK", "PYNP2r", "SUCOAS", "TKT1", "UPPRT"], "growth_mcs_indices": ["AACPS2", "ACGAMK", "CLPNH160pp", "CLPNH181pp", "CYTK1", "DASYN120", "DASYN140", "DASYN180", "DATPHs", "EDA", "F6PA", "FE3Ri", "G3PT", "GPDDA4", "GPDDA4pp", "HCYSMT", "LPLIPAL1A141pp", "MGSA", "NTD6", "PAPA141pp", "PGSA161", "PPC", "PUNP4", "PYK", "PYNP2r", "SUCOAS", "TKT1", "UPPRT"], "valve_indices": "PGCD"}, "EX_adn(e)": {"production_mcs_indices": ["ACGAMK", "ADA", "ADD", "ADNK1", "ADPT", "DHAPT", "DURIPP", "G6PDH2r", "HCYSMT", "MGSA", "PGCD", "PPC", "PUNP4", "PUNP6", "PYK"], "growth_mcs_indices": ["ACGAMK", "ADA", "ADD", "ADNK1", "ADPT", "DHAPT", "DURIPP", "G6PDH2r", "HCYSMT", "MGSA", "PPC", "PUNP4", "PUNP6", "PYK"], "valve_indices": "PGCD"}, "EX_eca4colipa(e)": {"production_mcs_indices": ["ACGAMK", "CDAPPA160", "CDAPPA161", "CDAPPA180", "DASYN120", "DASYN140", "DASYN141", "DASYN181", "ETHAAL", "F6PA", "G6PDH2r", "GLYCDx", "GLYK", "HCYSMT", "MGSA", "NDPK3", "NTD1", "NTP5", "NTPP4", "PGCD", "PPC", "PUNP2", "PUNP4", "PUNP6", "PYK", "RNTR3c2"], "growth_mcs_indices": ["ACGAMK", "CDAPPA160", "CDAPPA161", "CDAPPA180", "DASYN120", "DASYN140", "DASYN141", "DASYN181", "ETHAAL", "F6PA", "G6PDH2r", "GLYCDx", "GLYK", "HCYSMT", "MGSA", "NDPK3", "NTD1", "NTP5", "NTPP4", "PPC", "PUNP2", "PUNP4", "PUNP6", "PYK", "RNTR3c2"], "valve_indices": "PGCD"}, "EX_etoh(e)": {"production_mcs_indices": ["ACALD", "ALDD2x", "ALDD2y", "F6PP", "HCYSMT", "MGSA", "PGCD", "PGI", "PGM"], "growth_mcs_indices": ["ACALD", "ALDD2x", "ALDD2y", "F6PP", "HCYSMT", "MGSA", "PGI", "PGM"], "valve_indices": "PGCD"}, "EX_12ppd-S(e)": {"production_mcs_indices": ["ACALD", "AKGDH", "EDA", "ENO", "FBP", "GLYCDx", "GLYOX", "GLYOX3", "HCYSMT", "HEX7", "LCADi", "PGCD", "PGI", "TALA"], "growth_mcs_indices": ["ACALD", "AKGDH", "EDA", "ENO", "FBP", "GLYCDx", "GLYOX", "GLYOX3", "HCYSMT", "HEX7", "LCADi", "PGI", "TALA"], "valve_indices": "PGCD"}, "EX_glyc(e)": {"production_mcs_indices": ["ABTA", "AKGDH", "ALDD2y", "DURIPP", "EDA", "FBP", "GLYCDx", "HCYSMT", "ME2", "MGSA", "PGCD", "PGM", "PUNP2", "PUNP4", "RNTR1c2", "TALA", "THD2pp"], "growth_mcs_indices": ["ABTA", "AKGDH", "ALDD2y", "DURIPP", "EDA", "FBP", "GLYCDx", "HCYSMT", "ME2", "MGSA", "PGM", "PUNP2", "PUNP4", "RNTR1c2", "TALA", "THD2pp"], "valve_indices": "PGCD"}, "EX_ala-L(e)": {"production_mcs_indices": ["ABTA", "ACGAMK", "ACKr", "AKGDH", "ALCD2x", "ALDD2x", "ALDD2y", "CBMKr", "CBPS", "CITL", "FACOAE60", "FBA", "FBA3", "FRD2", "FRD3", "G6PDH2r", "HCYSMT", "ICL", "LDH_D", "MGSA", "P5CD", "PFL", "PGCD", "POX", "PPS", "THD2pp"], "growth_mcs_indices": ["ABTA", "ACGAMK", "ACKr", "AKGDH", "ALCD2x", "ALDD2x", "ALDD2y", "CBMKr", "CBPS", "CITL", "FACOAE60", "FBA", "FBA3", "FRD2", "FRD3", "G6PDH2r", "HCYSMT", "ICL", "LDH_D", "MGSA", "P5CD", "PFL", "POX", "PPS", "THD2pp"], "valve_indices": "PGCD"}, "EX_ins(e)": {"production_mcs_indices": ["ACGAMK", "DHAPT", "DURIPP", "G6PDH2r", "HCYSMT", "HXAND", "HXPRT", "INSK", "MGSA", "NTD6", "PGCD", "PPC", "PUNP4", "PYK"], "growth_mcs_indices": ["ACGAMK", "DHAPT", "DURIPP", "G6PDH2r", "HCYSMT", "HXAND", "HXPRT", "INSK", "MGSA", "NTD6", "PPC", "PUNP4", "PYK"], "valve_indices": "PGCD"}, "EX_glyc3p(e)": {"production_mcs_indices": ["F6PA", "FBA", "HCYSMT", "MGSA", "PGCD", "PGM"], "growth_mcs_indices": ["F6PA", "FBA", "HCYSMT", "MGSA", "PGM"], "valve_indices": "PGCD"}, "EX_indole(e)": {"production_mcs_indices": ["ABTA", "ACGAMK", "ACKr", "AKGDH", "ALCD2x", "ALDD2x", "ALDD2y", "AST", "CITL", "FACOAE60", "HCYSMT", "HEX1", "HEX7", "ICL", "LDH_D", "MGSA", "P5CD", "PGCD", "POX", "TKT2"], "growth_mcs_indices": ["ABTA", "ACGAMK", "ACKr", "AKGDH", "ALCD2x", "ALDD2x", "ALDD2y", "AST", "CITL", "FACOAE60", "HCYSMT", "HEX1", "HEX7", "ICL", "LDH_D", "MGSA", "P5CD", "POX", "TKT2"], "valve_indices": "PGCD"}, "EX_feenter(e)": {"production_mcs_indices": ["ACGAMK", "FBA", "G6PDH2r", "G6PP", "GLYCDx", "HCYSMT", "MGSA", "PGCD", "PGI", "PGMT", "PPC", "PYK", "RPE", "TALA"], "growth_mcs_indices": ["ACGAMK", "FBA", "G6PDH2r", "G6PP", "GLYCDx", "HCYSMT", "MGSA", "PGI", "PGMT", "PPC", "PYK", "RPE", "TALA"], "valve_indices": "PGCD"}, "EX_ile-L(e)": {"production_mcs_indices": ["ABTA", "ACALD", "ACGAMK", "ACKr", "AKGDH", "ALCD2x", "ALDD2x", "ALDD2y", "ASPT", "AST", "CITL", "FACOAE60", "FLDR2", "FRD3", "G3PD5", "G3PD6", "G3PT", "GLCDpp", "GLYCLTDy", "GLYOX", "GLYOX3", "HPYRRy", "ICL", "IDOND", "LDH_D", "MOX", "NADPHQR2", "NADPHQR3", "NADTRHD", "P5CD", "PGCD", "PGI", "POX"], "growth_mcs_indices": ["ABTA", "ACALD", "ACGAMK", "ACKr", "AKGDH", "ALCD2x", "ALDD2x", "ALDD2y", "ASPT", "AST", "CITL", "FACOAE60", "FLDR2", "FRD3", "G3PD5", "G3PD6", "G3PT", "GLCDpp", "GLYCLTDy", "GLYOX", "GLYOX3", "HPYRRy", "ICL", "IDOND", "LDH_D", "MOX", "NADPHQR2", "NADPHQR3", "NADTRHD", "P5CD", "PGI", "POX"], "valve_indices": "PGCD"}, "EX_glu-L(e)": {"production_mcs_indices": ["ABTA", "ACGAMK", "ACKr", "AKGDH", "ALCD2x", "ALDD2x", "ALDD2y", "AST", "CITL", "FRD2", "FRD3", "GND", "HCYSMT", "HXCT", "ICL", "LDH_D", "MGSA", "MOX", "P5CD", "PDH", "PFL", "PGCD", "POX"], "growth_mcs_indices": ["ABTA", "ACGAMK", "ACKr", "AKGDH", "ALCD2x", "ALDD2x", "ALDD2y", "AST", "CITL", "FRD2", "FRD3", "GND", "HCYSMT", "HXCT", "ICL", "LDH_D", "MGSA", "MOX", "P5CD", "PDH", "PFL", "POX"], "valve_indices": "PGCD"}, "EX_lac-L(e)": {"production_mcs_indices": ["DRPA", "EDA", "FBP", "GLYCDx", "GLYOX", "GLYOX3", "HCYSMT", "L_LACD2", "L_LACD3", "PGCD", "PGM", "TALA"], "growth_mcs_indices": ["DRPA", "EDA", "FBP", "GLYCDx", "GLYOX", "GLYOX3", "HCYSMT", "L_LACD2", "L_LACD3", "PGM", "TALA"], "valve_indices": "PGCD"}, "EX_15dap(e)": {"production_mcs_indices": ["ABTA", "ACGAMK", "ACKr", "AKGDH", "ALCD2x", "ALDD2x", "ALDD2y", "AST", "CITL", "F6PA", "FACOAE60", "FBP", "FRD2", "FRD3", "HCYSMT", "ICL", "LDH_D", "MGSA", "MOX", "P5CD", "PGCD", "POX", "TALA"], "growth_mcs_indices": ["ABTA", "ACGAMK", "ACKr", "AKGDH", "ALCD2x", "ALDD2x", "ALDD2y", "AST", "CITL", "F6PA", "FACOAE60", "FBP", "FRD2", "FRD3", "HCYSMT", "ICL", "LDH_D", "MGSA", "MOX", "P5CD", "POX", "TALA"], "valve_indices": "PGCD"}, "EX_mal-L(e)": {"production_mcs_indices": ["ABTA", "ACGAMK", "ACKr", "AKGDH", "ALCD2x", "ALDD2x", "ALDD2y", "AST", "CITL", "FACOAE60", "FRD2", "FRD3", "G6PDH2r", "GLYOX", "GLYOX3", "HCYSMT", "ICL", "LDH_D", "P5CD", "PGCD", "POX"], "growth_mcs_indices": ["ABTA", "ACGAMK", "ACKr", "AKGDH", "ALCD2x", "ALDD2x", "ALDD2y", "AST", "CITL", "FACOAE60", "FRD2", "FRD3", "G6PDH2r", "GLYOX", "GLYOX3", "HCYSMT", "ICL", "LDH_D", "P5CD", "POX"], "valve_indices": "PGCD"}, "EX_hxa(e)": {"production_mcs_indices": ["ABTA", "ACGAMK", "ACKr", "AKGDH", "ALCD2x", "ALDD2x", "ALDD2y", "CBMKr", "CITL", "HCYSMT", "HXCT", "ICL", "LDH_D", "MGSA", "NACODA", "PDH", "PFL", "PGCD", "POX", "RNTR1c2", "RNTR2c2", "TKT2"], "growth_mcs_indices": ["ABTA", "ACGAMK", "ACKr", "AKGDH", "ALCD2x", "ALDD2x", "ALDD2y", "CBMKr", "CITL", "HCYSMT", "HXCT", "ICL", "LDH_D", "MGSA", "NACODA", "PDH", "PFL", "POX", "RNTR1c2", "RNTR2c2", "TKT2"], "valve_indices": "PGCD"}, "EX_idon-L(e)": {"production_mcs_indices": ["ABTA", "ALDD2y", "DURIPP", "EDA", "ENO", "F6PP", "HCYSMT", "HXPRT", "ME2", "MGSA", "PGCD", "PGI", "PUNP2", "PUNP4", "PUNP5", "THD2pp"], "growth_mcs_indices": ["ABTA", "ALDD2y", "DURIPP", "EDA", "ENO", "F6PP", "HCYSMT", "HXPRT", "ME2", "MGSA", "PGI", "PUNP2", "PUNP4", "PUNP5", "THD2pp"], "valve_indices": "PGCD"}, "EX_uri(e)": {"production_mcs_indices": ["ABTA", "ACGAMK", "ALDD2y", "ALLTAMH", "AMPN", "ASPT", "AST", "ATPHs", "DHAPT", "DRPA", "G6PDH2r", "HCYSMT", "ICL", "MCITD", "MDH", "MGSA", "MOX", "NTD7", "OAADC", "PGCD", "PYK", "SUCOAS", "THD2pp"], "growth_mcs_indices": ["ABTA", "ACGAMK", "ALDD2y", "ALLTAMH", "AMPN", "ASPT", "AST", "ATPHs", "DHAPT", "DRPA", "G6PDH2r", "HCYSMT", "ICL", "MCITD", "MDH", "MGSA", "MOX", "NTD7", "OAADC", "PYK", "SUCOAS", "THD2pp"], "valve_indices": "PGCD"}, "EX_co2(e)": {"production_mcs_indices": ["DRPA", "EDA", "FBA", "G3PT", "HCYSMT", "MGSA", "PFL", "PGCD", "PGM", "TALA"], "growth_mcs_indices": ["DRPA", "EDA", "FBA", "G3PT", "HCYSMT", "MGSA", "PFL", "PGM", "TALA"], "valve_indices": "PGCD"}, "EX_enter(e)": {"production_mcs_indices": ["ACGAMK", "FBA", "G6PDH2r", "G6PP", "GLYCDx", "HCYSMT", "MGSA", "PGCD", "PGI", "PGMT", "PPC", "PYK", "RPE", "TALA"], "growth_mcs_indices": ["ACGAMK", "FBA", "G6PDH2r", "G6PP", "GLYCDx", "HCYSMT", "MGSA", "PGI", "PGMT", "PPC", "PYK", "RPE", "TALA"], "valve_indices": "PGCD"}, "EX_kdo2lipid4(e)": {"production_mcs_indices": ["AACPS7", "AACPS8", "ABTA", "ACGAMK", "AKGDH", "ALDD2y", "DHAPT", "DURIPP", "EAR120x", "EAR80x", "EDA", "F6PA", "FACOAE80", "FBP", "HCYSMT", "HXPRT", "INSK", "ME2", "MGSA", "NTD6", "PGCD", "PPC", "PUNP4", "PYK", "RNTR1c2", "TALA", "THD2pp"], "growth_mcs_indices": ["AACPS7", "AACPS8", "ABTA", "ACGAMK", "AKGDH", "ALDD2y", "DHAPT", "DURIPP", "EAR120x", "EAR80x", "EDA", "F6PA", "FACOAE80", "FBP", "HCYSMT", "HXPRT", "INSK", "ME2", "MGSA", "NTD6", "PPC", "PUNP4", "PYK", "RNTR1c2", "TALA", "THD2pp"], "valve_indices": "PGCD"}, "EX_trp-L(e)": {"production_mcs_indices": ["ACGAMK", "DHAPT", "G6PDH2r", "HCYSMT", "MGSA", "PFL", "PGCD", "PPC", "PYK", "RPE", "TRPAS2"], "growth_mcs_indices": ["ACGAMK", "DHAPT", "G6PDH2r", "HCYSMT", "MGSA", "PFL", "PPC", "PYK", "RPE", "TRPAS2"], "valve_indices": "PGCD"}, "EX_thymd(e)": {"production_mcs_indices": ["AACTOOR", "ACGAMK", "DHAPT", "DURIPP", "EDA", "FLDR2", "GLYCL", "GMPR", "HCYSMT", "HXPRT", "MCITD", "ME1", "ME2", "MGSA", "NDPK8", "NTD6", "OAADC", "PGCD", "PPC", "PUNP4", "PUNP5", "PYK", "TKT1"], "growth_mcs_indices": ["AACTOOR", "ACGAMK", "DHAPT", "DURIPP", "EDA", "FLDR2", "GLYCL", "GMPR", "HCYSMT", "HXPRT", "MCITD", "ME1", "ME2", "MGSA", "NDPK8", "NTD6", "OAADC", "PPC", "PUNP4", "PUNP5", "PYK", "TKT1"], "valve_indices": "PGCD"}, "EX_5dglcn(e)": {"production_mcs_indices": ["DRPA", "HCYSMT", "MGSA", "PGCD", "PGI", "PGM", "XYLI2"], "growth_mcs_indices": ["DRPA", "HCYSMT", "MGSA", "PGI", "PGM", "XYLI2"], "valve_indices": "PGCD"}, "EX_pheme(e)": {"production_mcs_indices": ["ABTA", "ACGAMK", "ACKr", "AKGDH", "ALCD2x", "ALDD2x", "ALDD2y", "CITL", "GND", "HXCT", "ICL", "LDH_D", "MGSA", "P5CD", "PDH", "PGCD", "POX", "PPKr"], "growth_mcs_indices": ["ABTA", "ACGAMK", "ACKr", "AKGDH", "ALCD2x", "ALDD2x", "ALDD2y", "CITL", "GND", "HXCT", "ICL", "LDH_D", "MGSA", "P5CD", "PDH", "POX", "PPKr"], "valve_indices": "PGCD"}, "EX_xtsn(e)": {"production_mcs_indices": ["ACGAMK", "DHAPT", "DRPA", "EDA", "HCYSMT", "MGSA", "PGCD", "PPC", "PYK", "TKT1"], "growth_mcs_indices": ["ACGAMK", "DHAPT", "DRPA", "EDA", "HCYSMT", "MGSA", "PPC", "PYK", "TKT1"], "valve_indices": "PGCD"}, "EX_meoh(e)": {"production_mcs_indices": ["AACTOOR", "ABTA", "ACGAMK", "AKGDH", "FRD2", "FRD3", "GLYCL", "HCYSMT", "LDH_D", "PDH", "PFL", "PGCD", "POR5", "POX", "PPS", "TPI"], "growth_mcs_indices": ["AACTOOR", "ABTA", "ACGAMK", "AKGDH", "FRD2", "FRD3", "GLYCL", "HCYSMT", "LDH_D", "PDH", "PFL", "POR5", "POX", "PPS", "TPI"], "valve_indices": "PGCD"}, "EX_4abut(e)": {"production_mcs_indices": ["ABTA", "ACGAMK", "ACKr", "AKGDH", "ALCD2x", "ALDD2x", "ALDD2y", "AST", "CITL", "FACOAE60", "FRD2", "FRD3", "GLYOX", "GLYOX3", "GND", "HCYSMT", "ICL", "LDH_D", "ORNDC", "P5CD", "PDH", "PFL", "PGCD", "POX"], "growth_mcs_indices": ["ABTA", "ACGAMK", "ACKr", "AKGDH", "ALCD2x", "ALDD2x", "ALDD2y", "AST", "CITL", "FACOAE60", "FRD2", "FRD3", "GLYOX", "GLYOX3", "GND", "HCYSMT", "ICL", "LDH_D", "ORNDC", "P5CD", "PDH", "PFL", "POX"], "valve_indices": "PGCD"}, "EX_acolipa(e)": {"production_mcs_indices": ["ACGAMK", "DHAPT", "DRPA", "EDA", "F6PP", "HCYSMT", "MGSA", "PGCD", "PGI", "PPC", "PYK"], "growth_mcs_indices": ["ACGAMK", "DHAPT", "DRPA", "EDA", "F6PP", "HCYSMT", "MGSA", "PGI", "PPC", "PYK"], "valve_indices": "PGCD"}, "EX_enlipa(e)": {"production_mcs_indices": ["AACTOOR", "ACGAMK", "ADNK1", "ADPT", "ALLTAMH", "CYSDS", "DHAPT", "DSERDHr", "DURIPP", "FLDR2", "G6PDH2r", "GMPR", "HXPRT", "INSK", "MCITD", "ME1", "ME2", "MGSA", "OAADC", "PGCD", "PPC", "PYK", "RNDR2b", "SERD_L", "TRDR", "TRPAS2"], "growth_mcs_indices": ["AACTOOR", "ACGAMK", "ADNK1", "ADPT", "ALLTAMH", "CYSDS", "DHAPT", "DSERDHr", "DURIPP", "FLDR2", "G6PDH2r", "GMPR", "HXPRT", "INSK", "MCITD", "ME1", "ME2", "MGSA", "OAADC", "PPC", "PYK", "RNDR2b", "SERD_L", "TRDR", "TRPAS2"], "valve_indices": "PGCD"}, "EX_pyr(e)": {"production_mcs_indices": ["AACPS2", "AACPS9", "ACGAMK", "DASYN181", "FBP", "G3PT", "G6PDH2r", "HCYSMT", "LDH_D", "MGSA", "PAPA141pp", "PDH", "PFL", "PGCD", "PGSA120", "PGSA140", "PGSA160", "PGSA161", "PGSA180", "POX", "PPC", "PYK", "TKT1"], "growth_mcs_indices": ["AACPS2", "AACPS9", "ACGAMK", "DASYN181", "FBP", "G3PT", "G6PDH2r", "HCYSMT", "LDH_D", "MGSA", "PAPA141pp", "PDH", "PFL", "PGSA120", "PGSA140", "PGSA160", "PGSA161", "PGSA180", "POX", "PPC", "PYK", "TKT1"], "valve_indices": "PGCD"}, "EX_quin(e)": {"production_mcs_indices": ["ACGAMK", "FBA", "G6PDH2r", "G6PP", "GLYCDx", "HCYSMT", "MGSA", "PGCD", "PGI", "PGMT", "PPC", "PYK", "RPE", "TALA"], "growth_mcs_indices": ["ACGAMK", "FBA", "G6PDH2r", "G6PP", "GLYCDx", "HCYSMT", "MGSA", "PGI", "PGMT", "PPC", "PYK", "RPE", "TALA"], "valve_indices": "PGCD"}, "EX_asp-L(e)": {"production_mcs_indices": ["AACTOOR", "ABTA", "ACGAMK", "ACKr", "AKGDH", "ALCD2x", "ALDD2x", "ALDD2y", "AST", "CITL", "FACOAE60", "FRD2", "FRD3", "G6PDH2r", "HCYSMT", "ICL", "LDH_D", "MGSA", "P5CD", "PGCD", "POX"], "growth_mcs_indices": ["AACTOOR", "ABTA", "ACGAMK", "ACKr", "AKGDH", "ALCD2x", "ALDD2x", "ALDD2y", "AST", "CITL", "FACOAE60", "FRD2", "FRD3", "G6PDH2r", "HCYSMT", "ICL", "LDH_D", "MGSA", "P5CD", "POX"], "valve_indices": "PGCD"}, "EX_succ(e)": {"production_mcs_indices": ["ABTA", "ACGAMK", "ACKr", "AKGDH", "ALCD2x", "ALDD2x", "ALDD2y", "CITL", "DHAPT", "G6PDH2r", "HCYSMT", "HXCT", "MCITD", "MDH", "ME1", "ME2", "MGSA", "OAADC", "PGCD", "PYK", "THD2pp"], "growth_mcs_indices": ["ABTA", "ACGAMK", "ACKr", "AKGDH", "ALCD2x", "ALDD2x", "ALDD2y", "CITL", "DHAPT", "G6PDH2r", "HCYSMT", "HXCT", "MCITD", "MDH", "ME1", "ME2", "MGSA", "OAADC", "PYK", "THD2pp"], "valve_indices": "PGCD"}, "EX_anhgm(e)": {"production_mcs_indices": ["AGM3PH", "AGMH", "FBP", "G6PDH2r", "G6PP", "GLYCDx", "HCYSMT", "MGSA", "MLTGY1pp", "PGCD", "PGI", "PGMT", "PPC", "PYK"], "growth_mcs_indices": ["AGM3PH", "AGMH", "FBP", "G6PDH2r", "G6PP", "GLYCDx", "HCYSMT", "MGSA", "MLTGY1pp", "PGI", "PGMT", "PPC", "PYK"], "valve_indices": "PGCD"}, "EX_colipa(e)": {"production_mcs_indices": ["AACPS7", "ABTA", "AKGDH", "ALDD2y", "ASPT", "ATPHs", "DHAPT", "DRPA", "EDA", "HCYSMT", "HXPRT", "ICL", "INSK", "MCITD", "MDH", "MGSA", "OAADC", "PFL", "PGCD", "PYAM5PO", "PYK", "THD2pp", "TKT2"], "growth_mcs_indices": ["AACPS7", "ABTA", "AKGDH", "ALDD2y", "ASPT", "ATPHs", "DHAPT", "DRPA", "EDA", "HCYSMT", "HXPRT", "ICL", "INSK", "MCITD", "MDH", "MGSA", "OAADC", "PFL", "PYAM5PO", "PYK", "THD2pp", "TKT2"], "valve_indices": "PGCD"}, "EX_leu-L(e)": {"production_mcs_indices": ["ABTA", "ACGAMK", "ACKr", "AKGDH", "ALCD2x", "ALDD2x", "ALDD2y", "AST", "CITL", "FRD2", "FRD3", "GND", "HCYSMT", "HXCT", "ICL", "LDH_D", "ME2", "MGSA", "NACODA", "PGCD", "POX", "THD2pp"], "growth_mcs_indices": ["ABTA", "ACGAMK", "ACKr", "AKGDH", "ALCD2x", "ALDD2x", "ALDD2y", "AST", "CITL", "FRD2", "FRD3", "GND", "HCYSMT", "HXCT", "ICL", "LDH_D", "ME2", "MGSA", "NACODA", "POX", "THD2pp"], "valve_indices": "PGCD"}, "EX_phe-L(e)": {"production_mcs_indices": ["ABTA", "ACGAMK", "ACKr", "AKGDH", "ALCD2x", "ALDD2x", "ALDD2y", "AST", "CITL", "FACOAE60", "FBA", "FBA3", "HCYSMT", "ICL", "LDH_D", "MGSA", "NACODA", "PGCD", "POX", "TKT2"], "growth_mcs_indices": ["ABTA", "ACGAMK", "ACKr", "AKGDH", "ALCD2x", "ALDD2x", "ALDD2y", "AST", "CITL", "FACOAE60", "FBA", "FBA3", "HCYSMT", "ICL", "LDH_D", "MGSA", "NACODA", "POX", "TKT2"], "valve_indices": "PGCD"}, "EX_lipa_cold(e)": {"production_mcs_indices": ["AACTOOR", "ACGAMK", "CDAPPA120", "CDAPPA160", "CDAPPA161", "DADK", "DASYN140", "DASYN141", "DASYN180", "DASYN181", "DHAPT", "DUTPDP", "F6PA", "FLDR2", "G6PDH2r", "GLYCL", "GLYK", "HCYSMT", "MCITD", "ME1", "ME2", "MGSA", "NDPK3", "NDPK8", "NTP5", "NTPP4", "OAADC", "PGCD", "PPC", "PUNP4", "PYK"], "growth_mcs_indices": ["AACTOOR", "ACGAMK", "CDAPPA120", "CDAPPA160", "CDAPPA161", "DADK", "DASYN140", "DASYN141", "DASYN180", "DASYN181", "DHAPT", "DUTPDP", "F6PA", "FLDR2", "G6PDH2r", "GLYCL", "GLYK", "HCYSMT", "MCITD", "ME1", "ME2", "MGSA", "NDPK3", "NDPK8", "NTP5", "NTPP4", "OAADC", "PPC", "PUNP4", "PYK"], "valve_indices": "PGCD"}, "EX_glyald(e)": {"production_mcs_indices": ["DRPA", "EDA", "F6PA", "FBP", "HCYSMT", "MGSA", "PGCD", "PGM", "TALA"], "growth_mcs_indices": ["DRPA", "EDA", "F6PA", "FBP", "HCYSMT", "MGSA", "PGM", "TALA"], "valve_indices": "PGCD"}, "EX_lys-L(e)": {"production_mcs_indices": ["AACTOOR", "ABTA", "ACGAMK", "ACKr", "AKGDH", "ALCD2x", "ALDD2x", "ALDD2y", "ASPT", "AST", "ATHRDHr", "CITL", "CYTBD2pp", "FACOAE60", "FLDR2", "G3PD5", "GLCDpp", "GLYCDx", "GLYCLTDy", "HPYRRy", "ICL", "IDOND", "LDH_D", "MGSA", "NADPHQR2", "NADTRHD", "P5CD", "PGCD", "PGI", "POX", "PYAM5PO", "SUCDi"], "growth_mcs_indices": ["AACTOOR", "ABTA", "ACGAMK", "ACKr", "AKGDH", "ALCD2x", "ALDD2x", "ALDD2y", "ASPT", "AST", "ATHRDHr", "CITL", "CYTBD2pp", "FACOAE60", "FLDR2", "G3PD5", "GLCDpp", "GLYCDx", "GLYCLTDy", "HPYRRy", "ICL", "IDOND", "LDH_D", "MGSA", "NADPHQR2", "NADTRHD", "P5CD", "PGI", "POX", "PYAM5PO", "SUCDi"], "valve_indices": "PGCD"}}, "PGM": {"EX_lac-D(e)": {"production_mcs_indices": ["DRPA", "EDA", "F6PA", "FBA", "HCYSMT", "LALDO3", "LDH_D", "LDH_D2", "PGCD", "PGM", "TALA"], "growth_mcs_indices": ["DRPA", "EDA", "F6PA", "FBA", "HCYSMT", "LALDO3", "LDH_D", "LDH_D2", "PGCD", "TALA"], "valve_indices": "PGM"}, "EX_gthrd(e)": {"production_mcs_indices": ["AACTOOR", "CYSDS", "DSERDHr", "ETHAAL", "FTHFLi", "GART", "GLYCL", "HCYSMT", "PGM", "SERD_L", "TPI", "TRPAS2", "UGLYCH"], "growth_mcs_indices": ["AACTOOR", "CYSDS", "DSERDHr", "ETHAAL", "FTHFLi", "GART", "GLYCL", "HCYSMT", "SERD_L", "TPI", "TRPAS2", "UGLYCH"], "valve_indices": "PGM"}, "EX_idon-L(e)": {"production_mcs_indices": ["AACTOOR", "ALDD2y", "CYSDS", "DRPA", "DSERDHr", "ETHAAL", "G6PDH2r", "GLUDC", "GLYCL", "HCYSMT", "MGSA", "PFL", "PGM", "PPS", "SERD_L", "THD2pp", "TRPS2"], "growth_mcs_indices": ["AACTOOR", "ALDD2y", "CYSDS", "DRPA", "DSERDHr", "ETHAAL", "G6PDH2r", "GLUDC", "GLYCL", "HCYSMT", "MGSA", "PFL", "PPS", "SERD_L", "THD2pp", "TRPS2"], "valve_indices": "PGM"}, "EX_uri(e)": {"production_mcs_indices": ["CYSDS", "CYTK1", "DSERDHr", "FBP", "G3PT", "GHMT2r", "HCYSMT", "MGSA", "PGM", "SERD_L", "TRPAS2", "UPPRT", "URIK2"], "growth_mcs_indices": ["CYSDS", "CYTK1", "DSERDHr", "FBP", "G3PT", "GHMT2r", "HCYSMT", "MGSA", "SERD_L", "TRPAS2", "UPPRT", "URIK2"], "valve_indices": "PGM"}, "EX_indole(e)": {"production_mcs_indices": ["ABTA", "AKGDH", "CYSDS", "DSERDHr", "ETHAAL", "FRD2", "FRD3", "FTHFD", "GLXCL", "HCYSMT", "MCITD", "ME1", "ME2", "OAADC", "OXAMTC", "PGM", "PPCK", "SERD_L", "THRAi", "THRD", "TPI", "TRPS2"], "growth_mcs_indices": ["ABTA", "AKGDH", "CYSDS", "DSERDHr", "ETHAAL", "FRD2", "FRD3", "FTHFD", "GLXCL", "HCYSMT", "MCITD", "ME1", "ME2", "OAADC", "OXAMTC", "PPCK", "SERD_L", "THRAi", "THRD", "TPI", "TRPS2"], "valve_indices": "PGM"}, "EX_enter(e)": {"production_mcs_indices": ["CYSDS", "DRPA", "DSERDHr", "ETHAAL", "G6PDH2r", "GHMT2r", "HCYSMT", "MGSA", "PGM", "SERD_L", "TRPS2"], "growth_mcs_indices": ["CYSDS", "DRPA", "DSERDHr", "ETHAAL", "G6PDH2r", "GHMT2r", "HCYSMT", "MGSA", "SERD_L", "TRPS2"], "valve_indices": "PGM"}, "EX_xan(e)": {"production_mcs_indices": ["AACTOOR", "ALLTAMH", "CYSDS", "DSERDHr", "ETHAAL", "GLYCL", "HCYSMT", "PGM", "SERD_L", "TPI", "TRPS2"], "growth_mcs_indices": ["AACTOOR", "ALLTAMH", "CYSDS", "DSERDHr", "ETHAAL", "GLYCL", "HCYSMT", "SERD_L", "TPI", "TRPS2"], "valve_indices": "PGM"}, "EX_hxan(e)": {"production_mcs_indices": ["AACTOOR", "ALLTAMH", "CYSDS", "DSERDHr", "ETHAAL", "GLYCL", "HCYSMT", "PGM", "SERD_L", "TPI", "TRPS2"], "growth_mcs_indices": ["AACTOOR", "ALLTAMH", "CYSDS", "DSERDHr", "ETHAAL", "GLYCL", "HCYSMT", "SERD_L", "TPI", "TRPS2"], "valve_indices": "PGM"}, "EX_glyclt(e)": {"production_mcs_indices": ["ABTA", "ACKr", "AKGDH", "ALDD2x", "ALDD2y", "CITL", "EDA", "F6PP", "GLYCK2", "HCYSMT", "HXCT", "MALS", "MGSA", "P5CD", "PGCD", "PGI", "PGM", "POX"], "growth_mcs_indices": ["ABTA", "ACKr", "AKGDH", "ALDD2x", "ALDD2y", "CITL", "EDA", "F6PP", "GLYCK2", "HCYSMT", "HXCT", "MALS", "MGSA", "P5CD", "PGCD", "PGI", "POX"], "valve_indices": "PGM"}, "EX_ac(e)": {"production_mcs_indices": ["ABTA", "AKGDH", "GLYCK2", "HCYSMT", "HEX1", "MALS", "MGSA", "PGCD", "PGI", "PGM", "POR5"], "growth_mcs_indices": ["ABTA", "AKGDH", "GLYCK2", "HCYSMT", "HEX1", "MALS", "MGSA", "PGCD", "PGI", "POR5"], "valve_indices": "PGM"}, "EX_thym(e)": {"production_mcs_indices": ["ALLTAMH", "CYSDS", "DSERDHr", "DURIPP", "ETHAAL", "FTHFD", "G6PDH2r", "GLYAT", "HCYSMT", "MGSA", "NTD6", "PGM", "PUNP4", "PUNP6", "SERD_L", "TRPS2"], "growth_mcs_indices": ["ALLTAMH", "CYSDS", "DSERDHr", "DURIPP", "ETHAAL", "FTHFD", "G6PDH2r", "GLYAT", "HCYSMT", "MGSA", "NTD6", "PUNP4", "PUNP6", "SERD_L", "TRPS2"], "valve_indices": "PGM"}, "EX_etha(e)": {"production_mcs_indices": ["ABTA", "AKGDH", "ALDD2y", "CYSDS", "DRPA", "DSERDHr", "ETHAAL", "FBP", "GHMT2r", "GLYCDx", "HCYSMT", "ME2", "MGSA", "PGM", "SERD_L", "TALA", "THD2pp", "TRPAS2"], "growth_mcs_indices": ["ABTA", "AKGDH", "ALDD2y", "CYSDS", "DRPA", "DSERDHr", "ETHAAL", "FBP", "GHMT2r", "GLYCDx", "HCYSMT", "ME2", "MGSA", "SERD_L", "TALA", "THD2pp", "TRPAS2"], "valve_indices": "PGM"}, "EX_xtsn(e)": {"production_mcs_indices": ["AACTOOR", "ALLTAMH", "CYSDS", "DSERDHr", "ETHAAL", "GLYCL", "HCYSMT", "PGM", "SERD_L", "TPI", "TRPS2"], "growth_mcs_indices": ["AACTOOR", "ALLTAMH", "CYSDS", "DSERDHr", "ETHAAL", "GLYCL", "HCYSMT", "SERD_L", "TPI", "TRPS2"], "valve_indices": "PGM"}, "EX_his-L(e)": {"production_mcs_indices": ["ALLTAMH", "CYSDS", "DSERDHr", "ETHAAL", "FTHFD", "GLUDy", "GLYAT", "HCYSMT", "PGM", "SERD_L", "TPI", "TRPS2"], "growth_mcs_indices": ["ALLTAMH", "CYSDS", "DSERDHr", "ETHAAL", "FTHFD", "GLUDy", "GLYAT", "HCYSMT", "SERD_L", "TPI", "TRPS2"], "valve_indices": "PGM"}, "EX_cytd(e)": {"production_mcs_indices": ["ALLTAMH", "CYSDS", "DSERDHr", "FBP", "FTHFD", "G3PT", "HCYSMT", "MGSA", "NDPK3", "PGM", "SERD_L", "TRPAS2", "UPPRT", "URIK2"], "growth_mcs_indices": ["ALLTAMH", "CYSDS", "DSERDHr", "FBP", "FTHFD", "G3PT", "HCYSMT", "MGSA", "NDPK3", "SERD_L", "TRPAS2", "UPPRT", "URIK2"], "valve_indices": "PGM"}, "EX_dha(e)": {"production_mcs_indices": ["DRPA", "EDA", "F6PA", "FBA", "HCYSMT", "MGSA", "PGCD", "PGM", "TALA"], "growth_mcs_indices": ["DRPA", "EDA", "F6PA", "FBA", "HCYSMT", "MGSA", "PGCD", "TALA"], "valve_indices": "PGM"}, "EX_cys-L(e)": {"production_mcs_indices": ["ABTA", "AKGDH", "CYSDS", "DSERDHr", "ETHAAL", "FRD2", "FRD3", "FTHFD", "GLXCL", "HCYSMT", "MCITD", "ME1", "ME2", "OAADC", "OXAMTC", "PGM", "PPCK", "SERD_L", "THRAi", "THRD", "TPI", "TRPS2"], "growth_mcs_indices": ["ABTA", "AKGDH", "CYSDS", "DSERDHr", "ETHAAL", "FRD2", "FRD3", "FTHFD", "GLXCL", "HCYSMT", "MCITD", "ME1", "ME2", "OAADC", "OXAMTC", "PPCK", "SERD_L", "THRAi", "THRD", "TPI", "TRPS2"], "valve_indices": "PGM"}, "EX_12ppd-S(e)": {"production_mcs_indices": ["F6PA", "FBP", "G6PDH2r", "GLCDpp", "GLYOX", "GLYOX3", "HCYSMT", "LCADi", "PGCD", "PGM", "PUNP2", "PUNP4"], "growth_mcs_indices": ["F6PA", "FBP", "G6PDH2r", "GLCDpp", "GLYOX", "GLYOX3", "HCYSMT", "LCADi", "PGCD", "PUNP2", "PUNP4"], "valve_indices": "PGM"}, "EX_glcn(e)": {"production_mcs_indices": ["AACTOOR", "ACGAMK", "CYSDS", "DSERDHr", "ETHAAL", "FBP", "G6PDH2r", "GLYCDx", "GLYCL", "HCYSMT", "HXAND", "MCITD", "ME1", "ME2", "NTD10", "OAADC", "OXAMTC", "PGM", "PPC", "PUNP3", "PYK", "SERD_L", "TKT1", "TPI", "TRPS2"], "growth_mcs_indices": ["AACTOOR", "ACGAMK", "CYSDS", "DSERDHr", "ETHAAL", "FBP", "G6PDH2r", "GLYCDx", "GLYCL", "HCYSMT", "HXAND", "MCITD", "ME1", "ME2", "NTD10", "OAADC", "OXAMTC", "PPC", "PUNP3", "PYK", "SERD_L", "TKT1", "TPI", "TRPS2"], "valve_indices": "PGM"}, "EX_12ppd-R(e)": {"production_mcs_indices": ["ABTA", "ACALD", "AKGDH", "ALLTAMH", "CYSDS", "DRPA", "DSERDHr", "ETHAAL", "FBP", "FTHFD", "GLYCDx", "GLYOX", "GLYOX3", "HCYSMT", "HPYRRx", "LALDO2x", "LALDO3", "MALS", "ME2", "PGM", "SERD_L", "TALA", "THD2pp", "TRPAS2", "TRSARr"], "growth_mcs_indices": ["ABTA", "ACALD", "AKGDH", "ALLTAMH", "CYSDS", "DRPA", "DSERDHr", "ETHAAL", "FBP", "FTHFD", "GLYCDx", "GLYOX", "GLYOX3", "HCYSMT", "HPYRRx", "LALDO2x", "LALDO3", "MALS", "ME2", "SERD_L", "TALA", "THD2pp", "TRPAS2", "TRSARr"], "valve_indices": "PGM"}, "EX_alltn(e)": {"production_mcs_indices": ["AACPS1", "AACPS5", "AACTOOR", "ALLTAMH", "CYSDS", "DRPA", "DSERDHr", "EDA", "FACOAE141", "FACOAE160", "FACOAE180", "FACOAL120t2pp", "FACOAL161t2pp", "FE3Ri", "FTHFD", "HCYSMT", "MGSA", "PGM", "SERD_L", "TKT2", "TRPS2"], "growth_mcs_indices": ["AACPS1", "AACPS5", "AACTOOR", "ALLTAMH", "CYSDS", "DRPA", "DSERDHr", "EDA", "FACOAE141", "FACOAE160", "FACOAE180", "FACOAL120t2pp", "FACOAL161t2pp", "FE3Ri", "FTHFD", "HCYSMT", "MGSA", "SERD_L", "TKT2", "TRPS2"], "valve_indices": "PGM"}, "EX_5dglcn(e)": {"production_mcs_indices": ["DRPA", "G6PDH2r", "HCYSMT", "MGSA", "PGCD", "PGM"], "growth_mcs_indices": ["DRPA", "G6PDH2r", "HCYSMT", "MGSA", "PGCD"], "valve_indices": "PGM"}, "EX_adn(e)": {"production_mcs_indices": ["ADA", "ADD", "ADNK1", "ADPT", "ALLTAMH", "CYSDS", "DSERDHr", "DURIPP", "EDA", "ETHAAL", "FTHFD", "GND", "MGSA", "PGM", "PUNP4", "PUNP6", "SERD_L", "TRPS2"], "growth_mcs_indices": ["ADA", "ADD", "ADNK1", "ADPT", "ALLTAMH", "CYSDS", "DSERDHr", "DURIPP", "EDA", "ETHAAL", "FTHFD", "GND", "MGSA", "PUNP4", "PUNP6", "SERD_L", "TRPS2"], "valve_indices": "PGM"}, "EX_etoh(e)": {"production_mcs_indices": ["ACALD", "ALDD2x", "ALDD2y", "HCYSMT", "MGSA", "PGCD", "PGI", "PGM", "XYLI2"], "growth_mcs_indices": ["ACALD", "ALDD2x", "ALDD2y", "HCYSMT", "MGSA", "PGCD", "PGI", "XYLI2"], "valve_indices": "PGM"}, "EX_anhgm(e)": {"production_mcs_indices": ["AACTOOR", "ABTA", "AKGDH", "ALDD2y", "CYSDS", "DRPA", "DSERDHr", "ETHAAL", "GLYCL", "HCYSMT", "ME2", "MGSA", "PFL", "PGI", "PGM", "SERD_L", "THD2pp", "TRPS2", "XYLI2"], "growth_mcs_indices": ["AACTOOR", "ABTA", "AKGDH", "ALDD2y", "CYSDS", "DRPA", "DSERDHr", "ETHAAL", "GLYCL", "HCYSMT", "ME2", "MGSA", "PFL", "PGI", "SERD_L", "THD2pp", "TRPS2", "XYLI2"], "valve_indices": "PGM"}, "EX_co2(e)": {"production_mcs_indices": ["GLCDpp", "HEX1", "HEX7", "ICL", "PFL", "PGM", "PPS", "TKT2"], "growth_mcs_indices": ["GLCDpp", "HEX1", "HEX7", "ICL", "PFL", "PPS", "TKT2"], "valve_indices": "PGM"}, "EX_glyc(e)": {"production_mcs_indices": ["ABTA", "AKGDH", "ALDD2y", "DURIPP", "EDA", "FBA", "GLYCDx", "HCYSMT", "ME2", "MGSA", "PGCD", "PGM", "PUNP2", "PUNP4", "RNTR1c2", "TALA", "THD2pp"], "growth_mcs_indices": ["ABTA", "AKGDH", "ALDD2y", "DURIPP", "EDA", "FBA", "GLYCDx", "HCYSMT", "ME2", "MGSA", "PGCD", "PUNP2", "PUNP4", "RNTR1c2", "TALA", "THD2pp"], "valve_indices": "PGM"}, "EX_ins(e)": {"production_mcs_indices": ["AACTOOR", "ALLTAMH", "CYSDS", "DSERDHr", "ETHAAL", "GLYCL", "HCYSMT", "PGM", "SERD_L", "TPI", "TRPS2"], "growth_mcs_indices": ["AACTOOR", "ALLTAMH", "CYSDS", "DSERDHr", "ETHAAL", "GLYCL", "HCYSMT", "SERD_L", "TPI", "TRPS2"], "valve_indices": "PGM"}, "EX_g3pg(e)": {"production_mcs_indices": ["FBP", "GLYCDx", "HCYSMT", "MGSA", "PGCD", "PGM"], "growth_mcs_indices": ["FBP", "GLYCDx", "HCYSMT", "MGSA", "PGCD"], "valve_indices": "PGM"}, "EX_ser-L(e)": {"production_mcs_indices": ["CYSDS", "DRPA", "DSERDHr", "EDA", "ETHAAL", "HCYSMT", "MGSA", "MTHFC", "PGI", "PGM", "SERD_L", "TRPS2", "XYLI2"], "growth_mcs_indices": ["CYSDS", "DRPA", "DSERDHr", "EDA", "ETHAAL", "HCYSMT", "MGSA", "MTHFC", "PGI", "SERD_L", "TRPS2", "XYLI2"], "valve_indices": "PGM"}, "EX_glyc3p(e)": {"production_mcs_indices": ["FBP", "GLYCDx", "HCYSMT", "MGSA", "PGCD", "PGM"], "growth_mcs_indices": ["FBP", "GLYCDx", "HCYSMT", "MGSA", "PGCD"], "valve_indices": "PGM"}, "EX_gua(e)": {"production_mcs_indices": ["ALLTAMH", "CYSDS", "DSERDHr", "DURIPP", "EDA", "ETHAAL", "FTHFD", "GLYAT", "GND", "GUAPRT", "HCYSMT", "MGSA", "PGM", "PUNP2", "PUNP3", "PUNP6", "SERD_L", "TRPAS2", "XPPT"], "growth_mcs_indices": ["ALLTAMH", "CYSDS", "DSERDHr", "DURIPP", "EDA", "ETHAAL", "FTHFD", "GLYAT", "GND", "GUAPRT", "HCYSMT", "MGSA", "PUNP2", "PUNP3", "PUNP6", "SERD_L", "TRPAS2", "XPPT"], "valve_indices": "PGM"}, "EX_ade(e)": {"production_mcs_indices": ["AACTOOR", "ADD", "ADPT", "ALLTAMH", "CYSDS", "DSERDHr", "DURIPP", "EDA", "ETHAAL", "FTHFD", "GND", "MGSA", "PGM", "PUNP1", "PUNP4", "PUNP6", "SERD_L", "TRPS2"], "growth_mcs_indices": ["AACTOOR", "ADD", "ADPT", "ALLTAMH", "CYSDS", "DSERDHr", "DURIPP", "EDA", "ETHAAL", "FTHFD", "GND", "MGSA", "PUNP1", "PUNP4", "PUNP6", "SERD_L", "TRPS2"], "valve_indices": "PGM"}, "EX_thymd(e)": {"production_mcs_indices": ["AACTOOR", "ALLTAMH", "CYSDS", "DSERDHr", "FTHFD", "HCYSMT", "NDPK3", "PGM", "SERD_L", "TPI", "TRPS2", "UPPRT", "URIK2"], "growth_mcs_indices": ["AACTOOR", "ALLTAMH", "CYSDS", "DSERDHr", "FTHFD", "HCYSMT", "NDPK3", "SERD_L", "TPI", "TRPS2", "UPPRT", "URIK2"], "valve_indices": "PGM"}, "EX_glyald(e)": {"production_mcs_indices": ["DRPA", "EDA", "FBA", "GLYCDx", "HCYSMT", "MGSA", "PGCD", "PGM", "TALA"], "growth_mcs_indices": ["DRPA", "EDA", "FBA", "GLYCDx", "HCYSMT", "MGSA", "PGCD", "TALA"], "valve_indices": "PGM"}, "EX_trp-L(e)": {"production_mcs_indices": ["CYSDS", "DSERDHr", "EDA", "ETHAAL", "G6PDH2r", "GHMT2r", "HCYSMT", "MGSA", "PGM", "SERD_L", "THD2pp", "TKT1", "TRPS2"], "growth_mcs_indices": ["CYSDS", "DSERDHr", "EDA", "ETHAAL", "G6PDH2r", "GHMT2r", "HCYSMT", "MGSA", "SERD_L", "THD2pp", "TKT1", "TRPS2"], "valve_indices": "PGM"}, "EX_feenter(e)": {"production_mcs_indices": ["CYSDS", "DRPA", "DSERDHr", "ETHAAL", "G6PDH2r", "GHMT2r", "HCYSMT", "MGSA", "PGM", "SERD_L", "TRPS2"], "growth_mcs_indices": ["CYSDS", "DRPA", "DSERDHr", "ETHAAL", "G6PDH2r", "GHMT2r", "HCYSMT", "MGSA", "SERD_L", "TRPS2"], "valve_indices": "PGM"}, "EX_acser(e)": {"production_mcs_indices": ["CYSDS", "DSERDHr", "ETHAAL", "GHMT2r", "HCYSMT", "PGM", "SERD_L", "TPI", "TRPAS2"], "growth_mcs_indices": ["CYSDS", "DSERDHr", "ETHAAL", "GHMT2r", "HCYSMT", "SERD_L", "TPI", "TRPAS2"], "valve_indices": "PGM"}, "EX_lac-L(e)": {"production_mcs_indices": ["DRPA", "EDA", "FBA", "GLYCDx", "GLYOX", "GLYOX3", "HCYSMT", "L_LACD2", "L_LACD3", "PGCD", "PGM", "TALA"], "growth_mcs_indices": ["DRPA", "EDA", "FBA", "GLYCDx", "GLYOX", "GLYOX3", "HCYSMT", "L_LACD2", "L_LACD3", "PGCD", "TALA"], "valve_indices": "PGM"}}, "AKGDH": {"EX_lac-D(e)": {"production_mcs_indices": ["ABTA", "ACKr", "AKGDH", "ALDD2x", "ALDD2y", "CITL", "FACOAE60", "GND", "HCYSMT", "ICL", "P5CD", "PDH", "PFL", "PGCD", "POX"], "growth_mcs_indices": ["ABTA", "ACKr", "ALDD2x", "ALDD2y", "CITL", "FACOAE60", "GND", "HCYSMT", "ICL", "P5CD", "PDH", "PFL", "PGCD", "POX"], "valve_indices": "AKGDH"}, "EX_tyr-L(e)": {"production_mcs_indices": ["ABTA", "ACGAMK", "ACKr", "AKGDH", "ALCD2x", "ALDD2x", "ALDD2y", "AST", "CITL", "EDA", "FACOAE60", "HCYSMT", "ICL", "LDH_D", "MGSA", "P5CD", "PGCD", "POX", "TKT2", "TPI"], "growth_mcs_indices": ["ABTA", "ACGAMK", "ACKr", "ALCD2x", "ALDD2x", "ALDD2y", "AST", "CITL", "EDA", "FACOAE60", "HCYSMT", "ICL", "LDH_D", "MGSA", "P5CD", "PGCD", "POX", "TKT2", "TPI"], "valve_indices": "AKGDH"}, "EX_agm(e)": {"production_mcs_indices": ["ABTA", "ACGAMK", "ACKr", "AKGDH", "ALCD2x", "ALDD2x", "ALDD2y", "AST", "CITL", "FRD2", "FRD3", "GLYOX", "GLYOX3", "HCYSMT", "HXCT", "ICL", "LDH_D", "NACODA", "PGCD", "POX", "TKT1"], "growth_mcs_indices": ["ABTA", "ACGAMK", "ACKr", "ALCD2x", "ALDD2x", "ALDD2y", "AST", "CITL", "FRD2", "FRD3", "GLYOX", "GLYOX3", "HCYSMT", "HXCT", "ICL", "LDH_D", "NACODA", "PGCD", "POX", "TKT1"], "valve_indices": "AKGDH"}, "EX_lipa(e)": {"production_mcs_indices": ["ABTA", "ACGAMK", "ACKr", "AKGDH", "ALCD2x", "ALDD2x", "ALDD2y", "AST", "CITL", "GND", "HXCT", "ICL", "LDH_D", "MGSA", "P5CD", "PGCD", "POX", "TPI"], "growth_mcs_indices": ["ABTA", "ACGAMK", "ACKr", "ALCD2x", "ALDD2x", "ALDD2y", "AST", "CITL", "GND", "HXCT", "ICL", "LDH_D", "MGSA", "P5CD", "PGCD", "POX", "TPI"], "valve_indices": "AKGDH"}, "EX_his-L(e)": {"production_mcs_indices": ["ABTA", "ACALD", "ACGAMK", "ACKr", "AKGDH", "ALLTAMH", "AST", "CITL", "CYSDS", "DRPA", "FACOAE60", "FTHFD", "G6PDH2r", "GLYAT", "HCYSMT", "ICL", "LDH_D", "MGSA", "P5CD", "POX", "TPI"], "growth_mcs_indices": ["ABTA", "ACALD", "ACGAMK", "ACKr", "ALLTAMH", "AST", "CITL", "CYSDS", "DRPA", "FACOAE60", "FTHFD", "G6PDH2r", "GLYAT", "HCYSMT", "ICL", "LDH_D", "MGSA", "P5CD", "POX", "TPI"], "valve_indices": "AKGDH"}, "EX_acser(e)": {"production_mcs_indices": ["ABTA", "ACGAMK", "ACKr", "AKGDH", "ALCD2x", "ALDD2x", "ALDD2y", "AST", "CITL", "FDH4pp", "FDH5pp", "G6PDH2r", "GHMT2r", "GND", "HXCT", "ICL", "LDH_D", "MGSA", "P5CD", "PDH", "POX", "PPS", "TPI"], "growth_mcs_indices": ["ABTA", "ACGAMK", "ACKr", "ALCD2x", "ALDD2x", "ALDD2y", "AST", "CITL", "FDH4pp", "FDH5pp", "G6PDH2r", "GHMT2r", "GND", "HXCT", "ICL", "LDH_D", "MGSA", "P5CD", "PDH", "POX", "PPS", "TPI"], "valve_indices": "AKGDH"}, "EX_cit(e)": {"production_mcs_indices": ["ABTA", "ACGAMK", "ACKr", "AKGDH", "ALDD2x", "ALDD2y", "CITL", "FACOAE60", "GND", "ICL", "LDH_D", "MGSA", "NACODA", "PDH", "PFL", "PGCD", "POX", "TPI"], "growth_mcs_indices": ["ABTA", "ACGAMK", "ACKr", "ALDD2x", "ALDD2y", "CITL", "FACOAE60", "GND", "ICL", "LDH_D", "MGSA", "NACODA", "PDH", "PFL", "PGCD", "POX", "TPI"], "valve_indices": "AKGDH"}, "EX_acald(e)": {"production_mcs_indices": ["ABTA", "ACALD", "ACGAMK", "ACKr", "AKGDH", "ALDD2x", "ALDD2y", "AST", "CITL", "FRD2", "GND", "HCYSMT", "HXCT", "ICL", "LDH_D", "MGSA", "P5CD", "PDH", "PGCD", "POX", "THD2pp"], "growth_mcs_indices": ["ABTA", "ACALD", "ACGAMK", "ACKr", "ALDD2x", "ALDD2y", "AST", "CITL", "FRD2", "GND", "HCYSMT", "HXCT", "ICL", "LDH_D", "MGSA", "P5CD", "PDH", "PGCD", "POX", "THD2pp"], "valve_indices": "AKGDH"}, "EX_glcn(e)": {"production_mcs_indices": ["AACTOOR", "ABTA", "ACGAMK", "AKGDH", "ALLTAMH", "CYSDS", "DHAPT", "DRPA", "DSERDHr", "EDA", "ETHAAL", "FRD2", "FRD3", "FTHFD", "HCYSMT", "MCITD", "ME1", "ME2", "MGSA", "OAADC", "PYK", "SERD_L", "TKT2", "TRPS2"], "growth_mcs_indices": ["AACTOOR", "ABTA", "ACGAMK", "ALLTAMH", "CYSDS", "DHAPT", "DRPA", "DSERDHr", "EDA", "ETHAAL", "FRD2", "FRD3", "FTHFD", "HCYSMT", "MCITD", "ME1", "ME2", "MGSA", "OAADC", "PYK", "SERD_L", "TKT2", "TRPS2"], "valve_indices": "AKGDH"}, "EX_akg(e)": {"production_mcs_indices": ["ABTA", "ACGAMK", "AKGDH", "ALDD2y", "ASPT", "AST", "ATPHs", "DHAPT", "G6PDH2r", "G6PP", "GLCDpp", "HCYSMT", "HXPRT", "ICL", "INSK", "MCITD", "MDH", "MGSA", "MOX", "OAADC", "PFL", "PGCD", "PGI", "PGMT", "PYK", "THD2pp", "XPPT"], "growth_mcs_indices": ["ABTA", "ACGAMK", "ALDD2y", "ASPT", "AST", "ATPHs", "DHAPT", "G6PDH2r", "G6PP", "GLCDpp", "HCYSMT", "HXPRT", "ICL", "INSK", "MCITD", "MDH", "MGSA", "MOX", "OAADC", "PFL", "PGCD", "PGI", "PGMT", "PYK", "THD2pp", "XPPT"], "valve_indices": "AKGDH"}, "EX_alltn(e)": {"production_mcs_indices": ["ABTA", "ACALD", "ACGAMK", "ACKr", "AKGDH", "ALLTAMH", "ASPT", "AST", "CITL", "CYSDS", "CYTBD2pp", "DRPA", "FACOAE60", "FDH4pp", "FRD2", "FRD3", "G3PD5", "GLCDpp", "GLYAT", "GLYCDx", "GLYCL", "GLYCLTDy", "GPDDA2", "HPYRRy", "HXAND", "ICL", "IDOND", "LDH_D", "NADPHQR2", "NADTRHD", "P5CD", "PDH", "POX", "PYAM5PO", "THRD"], "growth_mcs_indices": ["ABTA", "ACALD", "ACGAMK", "ACKr", "ALLTAMH", "ASPT", "AST", "CITL", "CYSDS", "CYTBD2pp", "DRPA", "FACOAE60", "FDH4pp", "FRD2", "FRD3", "G3PD5", "GLCDpp", "GLYAT", "GLYCDx", "GLYCL", "GLYCLTDy", "GPDDA2", "HPYRRy", "HXAND", "ICL", "IDOND", "LDH_D", "NADPHQR2", "NADTRHD", "P5CD", "PDH", "POX", "PYAM5PO", "THRD"], "valve_indices": "AKGDH"}, "EX_pro-L(e)": {"production_mcs_indices": ["AACTOOR", "ABTA", "ACGAMK", "ADPT", "AKGDH", "AST", "CBMKr", "CYSDS", "DHAPT", "DSERDHr", "EDA", "ETHAAL", "FRD2", "FRD3", "FTHFD", "GUAPRT", "HXPRT", "MCITD", "ME1", "ME2", "MGSA", "OAADC", "PPM", "PYK", "SERD_L", "TKT2", "TRPAS2", "UGLYCH", "UPPRT", "XPPT"], "growth_mcs_indices": ["AACTOOR", "ABTA", "ACGAMK", "ADPT", "AST", "CBMKr", "CYSDS", "DHAPT", "DSERDHr", "EDA", "ETHAAL", "FRD2", "FRD3", "FTHFD", "GUAPRT", "HXPRT", "MCITD", "ME1", "ME2", "MGSA", "OAADC", "PPM", "PYK", "SERD_L", "TKT2", "TRPAS2", "UGLYCH", "UPPRT", "XPPT"], "valve_indices": "AKGDH"}, "EX_arg-L(e)": {"production_mcs_indices": ["ABTA", "ACGAMK", "ACKr", "AKGDH", "ALCD2x", "ALDD2x", "ALDD2y", "AST", "CITL", "CYSDS", "FRD2", "FRD3", "GLYOX", "GLYOX3", "HCYSMT", "HXCT", "ICL", "LDH_D", "MTHFC", "P5CD", "POX", "TKT1"], "growth_mcs_indices": ["ABTA", "ACGAMK", "ACKr", "ALCD2x", "ALDD2x", "ALDD2y", "AST", "CITL", "CYSDS", "FRD2", "FRD3", "GLYOX", "GLYOX3", "HCYSMT", "HXCT", "ICL", "LDH_D", "MTHFC", "P5CD", "POX", "TKT1"], "valve_indices": "AKGDH"}, "EX_adn(e)": {"production_mcs_indices": ["ABTA", "ACACT6r", "ACGAMK", "ACKr", "AKGDH", "ALCD2x", "ALDD2x", "ALDD2y", "ALLTAMH", "CITL", "CYSDS", "CYTK1", "FACOAE60", "FTHFD", "GLYOX", "GLYOX3", "HCYSMT", "ICL", "LDH_D", "NACODA", "POX", "THD2pp", "TKT2"], "growth_mcs_indices": ["ABTA", "ACACT6r", "ACGAMK", "ACKr", "ALCD2x", "ALDD2x", "ALDD2y", "ALLTAMH", "CITL", "CYSDS", "CYTK1", "FACOAE60", "FTHFD", "GLYOX", "GLYOX3", "HCYSMT", "ICL", "LDH_D", "NACODA", "POX", "THD2pp", "TKT2"], "valve_indices": "AKGDH"}, "EX_eca4colipa(e)": {"production_mcs_indices": ["AACTOOR", "ABTA", "ACGAMK", "ACKr", "AKGDH", "DHAPT", "DRPA", "FRD2", "FRD3", "G6PDH2r", "GLYCL", "HCYSMT", "ICL", "MCITD", "ME1", "ME2", "MGSA", "OAADC", "PGCD", "PYK"], "growth_mcs_indices": ["AACTOOR", "ABTA", "ACGAMK", "ACKr", "DHAPT", "DRPA", "FRD2", "FRD3", "G6PDH2r", "GLYCL", "HCYSMT", "ICL", "MCITD", "ME1", "ME2", "MGSA", "OAADC", "PGCD", "PYK"], "valve_indices": "AKGDH"}, "EX_etoh(e)": {"production_mcs_indices": ["ABTA", "ACGAMK", "ACKr", "AKGDH", "ALDD2x", "ALDD2y", "CBMKr", "CITL", "FACOAE60", "HCYSMT", "ICL", "LDH_D", "MGSA", "NACODA", "PGCD", "POX", "TKT1"], "growth_mcs_indices": ["ABTA", "ACGAMK", "ACKr", "ALDD2x", "ALDD2y", "CBMKr", "CITL", "FACOAE60", "HCYSMT", "ICL", "LDH_D", "MGSA", "NACODA", "PGCD", "POX", "TKT1"], "valve_indices": "AKGDH"}, "EX_glyc(e)": {"production_mcs_indices": ["ABTA", "ACGAMK", "ACKr", "AKGDH", "ALCD2x", "ALDD2x", "ALDD2y", "AST", "CITL", "FBP", "FRD2", "FRD3", "GLYCDx", "GLYOX", "GLYOX3", "HCYSMT", "HXCT", "ICL", "LDH_D", "P5CD", "PGCD", "POX", "TALA"], "growth_mcs_indices": ["ABTA", "ACGAMK", "ACKr", "ALCD2x", "ALDD2x", "ALDD2y", "AST", "CITL", "FBP", "FRD2", "FRD3", "GLYCDx", "GLYOX", "GLYOX3", "HCYSMT", "HXCT", "ICL", "LDH_D", "P5CD", "PGCD", "POX", "TALA"], "valve_indices": "AKGDH"}, "EX_ala-L(e)": {"production_mcs_indices": ["AACTOOR", "ABTA", "AKGDH", "ALLTAMH", "CYSDS", "DSERDHr", "ETHAAL", "FBA", "FRD2", "FRD3", "FTHFD", "G6PDH2r", "GLXCL", "GLYCDx", "HCYSMT", "LDH_D", "MCITD", "ME1", "ME2", "MGSA", "OAADC", "PDH", "PFL", "POX", "PPKr", "PYK", "SERD_L", "TKT2", "TRPAS2"], "growth_mcs_indices": ["AACTOOR", "ABTA", "ALLTAMH", "CYSDS", "DSERDHr", "ETHAAL", "FBA", "FRD2", "FRD3", "FTHFD", "G6PDH2r", "GLXCL", "GLYCDx", "HCYSMT", "LDH_D", "MCITD", "ME1", "ME2", "MGSA", "OAADC", "PDH", "PFL", "POX", "PPKr", "PYK", "SERD_L", "TKT2", "TRPAS2"], "valve_indices": "AKGDH"}, "EX_val-L(e)": {"production_mcs_indices": ["AACTOOR", "ABTA", "AKGDH", "ALLTAMH", "CYSDS", "DSERDHr", "ETHAAL", "FBP", "FRD2", "FRD3", "FTHFD", "G6PDH2r", "GLXCL", "GLYCDx", "HCYSMT", "LDH_D", "MCITD", "ME1", "ME2", "MGSA", "OAADC", "PDH", "PFL", "POX", "PPKr", "PYK", "RPE", "SERD_L", "TRPS2"], "growth_mcs_indices": ["AACTOOR", "ABTA", "ALLTAMH", "CYSDS", "DSERDHr", "ETHAAL", "FBP", "FRD2", "FRD3", "FTHFD", "G6PDH2r", "GLXCL", "GLYCDx", "HCYSMT", "LDH_D", "MCITD", "ME1", "ME2", "MGSA", "OAADC", "PDH", "PFL", "POX", "PPKr", "PYK", "RPE", "SERD_L", "TRPS2"], "valve_indices": "AKGDH"}, "EX_ins(e)": {"production_mcs_indices": ["ABTA", "ACGAMK", "ACKr", "AKGDH", "ALCD2x", "ALDD2x", "ALDD2y", "ALLTAMH", "CITL", "GLUDy", "GLYCL", "GLYOX", "GLYOX3", "HCYSMT", "HXCT", "ICL", "LDH_D", "P5CD", "POX", "PPS", "THD2pp", "TKT1"], "growth_mcs_indices": ["ABTA", "ACGAMK", "ACKr", "ALCD2x", "ALDD2x", "ALDD2y", "ALLTAMH", "CITL", "GLUDy", "GLYCL", "GLYOX", "GLYOX3", "HCYSMT", "HXCT", "ICL", "LDH_D", "P5CD", "POX", "PPS", "THD2pp", "TKT1"], "valve_indices": "AKGDH"}, "EX_ade(e)": {"production_mcs_indices": ["AACTOOR", "ABTA", "ACGAMK", "ACKr", "AKGDH", "ALCD2x", "ALDD2x", "ALDD2y", "ALLTAMH", "ASPT", "AST", "ATHRDHr", "CITL", "CYSDS", "CYTBD2pp", "F6PA", "FACOAE60", "FRD2", "FRD3", "FTHFD", "G3PD5", "GLYCLTDy", "HPYRI", "ICL", "IDOND", "LDH_D", "MCITD", "NADPHQR2", "NADTRHD", "P5CD", "POR5", "POX", "PYAM5PO"], "growth_mcs_indices": ["AACTOOR", "ABTA", "ACGAMK", "ACKr", "ALCD2x", "ALDD2x", "ALDD2y", "ALLTAMH", "ASPT", "AST", "ATHRDHr", "CITL", "CYSDS", "CYTBD2pp", "F6PA", "FACOAE60", "FRD2", "FRD3", "FTHFD", "G3PD5", "GLYCLTDy", "HPYRI", "ICL", "IDOND", "LDH_D", "MCITD", "NADPHQR2", "NADTRHD", "P5CD", "POR5", "POX", "PYAM5PO"], "valve_indices": "AKGDH"}, "EX_feenter(e)": {"production_mcs_indices": ["ABTA", "ACALD", "ACGAMK", "ACKr", "AKGDH", "AST", "CITL", "CYSDS", "DRPA", "FACOAE60", "GLUDy", "GLYAT", "HCYSMT", "ICL", "LDH_D", "MGSA", "MTHFC", "P5CD", "POX", "TKT2"], "growth_mcs_indices": ["ABTA", "ACALD", "ACGAMK", "ACKr", "AST", "CITL", "CYSDS", "DRPA", "FACOAE60", "GLUDy", "GLYAT", "HCYSMT", "ICL", "LDH_D", "MGSA", "MTHFC", "P5CD", "POX", "TKT2"], "valve_indices": "AKGDH"}, "EX_ile-L(e)": {"production_mcs_indices": ["AACTOOR", "ABTA", "ACALD", "ACGAMK", "AKGDH", "ALLTAMH", "CYSDS", "DHAPT", "DHORDfum", "DRPA", "DSERDHr", "EDA", "FRD2", "FRD3", "GLXCL", "GLYCL", "HCYSMT", "MCITD", "ME1", "ME2", "MGSA", "OAADC", "PGCD", "PGI", "PPKr", "PYK", "SERD_L", "TRPAS2", "XYLI2"], "growth_mcs_indices": ["AACTOOR", "ABTA", "ACALD", "ACGAMK", "ALLTAMH", "CYSDS", "DHAPT", "DHORDfum", "DRPA", "DSERDHr", "EDA", "FRD2", "FRD3", "GLXCL", "GLYCL", "HCYSMT", "MCITD", "ME1", "ME2", "MGSA", "OAADC", "PGCD", "PGI", "PPKr", "PYK", "SERD_L", "TRPAS2", "XYLI2"], "valve_indices": "AKGDH"}, "EX_glu-L(e)": {"production_mcs_indices": ["ABTA", "ACGAMK", "ACKr", "AKGDH", "ALDD2x", "ALDD2y", "CITL", "CYSDS", "FACOAE60", "GLUDy", "GLYAT", "GLYCL", "GND", "ICL", "LDH_D", "MGSA", "P5CD", "PDH", "PFL", "POX", "TPI"], "growth_mcs_indices": ["ABTA", "ACGAMK", "ACKr", "ALDD2x", "ALDD2y", "CITL", "CYSDS", "FACOAE60", "GLUDy", "GLYAT", "GLYCL", "GND", "ICL", "LDH_D", "MGSA", "P5CD", "PDH", "PFL", "POX", "TPI"], "valve_indices": "AKGDH"}, "EX_mal-L(e)": {"production_mcs_indices": ["AACTOOR", "ABTA", "ACGAMK", "ACKr", "AKGDH", "ALCD2x", "ALDD2x", "ALDD2y", "AST", "CITL", "FRD2", "FRD3", "G6PDH2r", "HCYSMT", "HXCT", "ICL", "LDH_D", "MGSA", "P5CD", "PGCD", "POX"], "growth_mcs_indices": ["AACTOOR", "ABTA", "ACGAMK", "ACKr", "ALCD2x", "ALDD2x", "ALDD2y", "AST", "CITL", "FRD2", "FRD3", "G6PDH2r", "HCYSMT", "HXCT", "ICL", "LDH_D", "MGSA", "P5CD", "PGCD", "POX"], "valve_indices": "AKGDH"}, "EX_hxa(e)": {"production_mcs_indices": ["ABTA", "ACGAMK", "ACKr", "AKGDH", "ALCD2x", "ALDD2x", "ALDD2y", "AST", "CITL", "G6PDH2r", "HCYSMT", "HXCT", "ICL", "LDH_D", "MGSA", "P5CD", "PGCD", "POX", "TPI"], "growth_mcs_indices": ["ABTA", "ACGAMK", "ACKr", "ALCD2x", "ALDD2x", "ALDD2y", "AST", "CITL", "G6PDH2r", "HCYSMT", "HXCT", "ICL", "LDH_D", "MGSA", "P5CD", "PGCD", "POX", "TPI"], "valve_indices": "AKGDH"}, "EX_idon-L(e)": {"production_mcs_indices": ["ABTA", "ACALD", "ACGAMK", "ACKr", "AKGDH", "ALLTAMH", "CITL", "CYSDS", "FACOAE60", "FTHFD", "GLYAT", "GND", "ICL", "LDH_D", "P5CD", "POX", "PPKr"], "growth_mcs_indices": ["ABTA", "ACALD", "ACGAMK", "ACKr", "ALLTAMH", "CITL", "CYSDS", "FACOAE60", "FTHFD", "GLYAT", "GND", "ICL", "LDH_D", "P5CD", "POX", "PPKr"], "valve_indices": "AKGDH"}, "EX_uri(e)": {"production_mcs_indices": ["AACTOOR", "ABTA", "ACGAMK", "ACKr", "AKGDH", "ALCD2x", "ALDD2x", "ALDD2y", "AMPN", "AST", "CITL", "CYSDS", "FACOAE60", "FTHFD", "HCYSMT", "ICL", "IMPD", "LDH_D", "NACODA", "NTD11", "NTD7", "POX", "PPS", "TKT2", "UGLYCH"], "growth_mcs_indices": ["AACTOOR", "ABTA", "ACGAMK", "ACKr", "ALCD2x", "ALDD2x", "ALDD2y", "AMPN", "AST", "CITL", "CYSDS", "FACOAE60", "FTHFD", "HCYSMT", "ICL", "IMPD", "LDH_D", "NACODA", "NTD11", "NTD7", "POX", "PPS", "TKT2", "UGLYCH"], "valve_indices": "AKGDH"}, "EX_indole(e)": {"production_mcs_indices": ["ABTA", "ACGAMK", "ACKr", "AKGDH", "ALCD2x", "ALDD2x", "ALDD2y", "AST", "CITL", "CYSDS", "FACOAE60", "HCYSMT", "ICL", "LDH_D", "MTHFC", "NACODA", "POX", "TKT2", "TRPS3"], "growth_mcs_indices": ["ABTA", "ACGAMK", "ACKr", "ALCD2x", "ALDD2x", "ALDD2y", "AST", "CITL", "CYSDS", "FACOAE60", "HCYSMT", "ICL", "LDH_D", "MTHFC", "NACODA", "POX", "TKT2", "TRPS3"], "valve_indices": "AKGDH"}, "EX_enter(e)": {"production_mcs_indices": ["ABTA", "ACGAMK", "ACKr", "AKGDH", "ALCD2x", "ALDD2x", "ALDD2y", "CBMKr", "CITL", "CYSDS", "FACOAE60", "G6PDH2r", "GHMT2r", "HCYSMT", "ICL", "LDH_D", "MGSA", "P5CD", "POX", "TKT2"], "growth_mcs_indices": ["ABTA", "ACGAMK", "ACKr", "ALCD2x", "ALDD2x", "ALDD2y", "CBMKr", "CITL", "CYSDS", "FACOAE60", "G6PDH2r", "GHMT2r", "HCYSMT", "ICL", "LDH_D", "MGSA", "P5CD", "POX", "TKT2"], "valve_indices": "AKGDH"}, "EX_kdo2lipid4(e)": {"production_mcs_indices": ["ABTA", "ACGAMK", "ACKr", "AKGDH", "ALCD2x", "ALDD2x", "ALDD2y", "CBMKr", "CITL", "FADRx", "GND", "HXCT", "ICL", "LDH_D", "MGSA", "P5CD", "PGCD", "POX"], "growth_mcs_indices": ["ABTA", "ACGAMK", "ACKr", "ALCD2x", "ALDD2x", "ALDD2y", "CBMKr", "CITL", "FADRx", "GND", "HXCT", "ICL", "LDH_D", "MGSA", "P5CD", "PGCD", "POX"], "valve_indices": "AKGDH"}, "EX_hxan(e)": {"production_mcs_indices": ["AACTOOR", "ABTA", "ACALD", "ACGAMK", "ACKr", "AKGDH", "ALCD2x", "ALDD2x", "ALDD2y", "ALLTAMH", "ASPT", "AST", "CITL", "CYSDS", "FLDR2", "FRD3", "FTHFD", "G3PD5", "G3PD6", "GLYCDx", "GLYCLTDy", "HPYRRy", "HXCT", "ICL", "IDOND", "LDH_D", "MCITD", "NADPHQR2", "NADPHQR3", "NADTRHD", "P5CD", "POX", "PYAM5PO"], "growth_mcs_indices": ["AACTOOR", "ABTA", "ACALD", "ACGAMK", "ACKr", "ALCD2x", "ALDD2x", "ALDD2y", "ALLTAMH", "ASPT", "AST", "CITL", "CYSDS", "FLDR2", "FRD3", "FTHFD", "G3PD5", "G3PD6", "GLYCDx", "GLYCLTDy", "HPYRRy", "HXCT", "ICL", "IDOND", "LDH_D", "MCITD", "NADPHQR2", "NADPHQR3", "NADTRHD", "P5CD", "POX", "PYAM5PO"], "valve_indices": "AKGDH"}, "EX_trp-L(e)": {"production_mcs_indices": ["ABTA", "ACGAMK", "ACKr", "AKGDH", "ALCD2x", "ALDD2x", "ALDD2y", "ALLTAMH", "AST", "CITL", "CYSDS", "FTHFD", "HCYSMT", "HXCT", "ICL", "LDH_D", "NACODA", "POX", "RPE"], "growth_mcs_indices": ["ABTA", "ACGAMK", "ACKr", "ALCD2x", "ALDD2x", "ALDD2y", "ALLTAMH", "AST", "CITL", "CYSDS", "FTHFD", "HCYSMT", "HXCT", "ICL", "LDH_D", "NACODA", "POX", "RPE"], "valve_indices": "AKGDH"}, "EX_ac(e)": {"production_mcs_indices": ["AACTOOR", "ABTA", "ACKr", "AKGDH", "DHAPT", "FRD2", "FRD3", "G6PDH2r", "GLYCL", "HCYSMT", "ICL", "MCITD", "ME1", "ME2", "MGSA", "OAADC", "PGCD", "PPKr", "PPM", "PYK"], "growth_mcs_indices": ["AACTOOR", "ABTA", "ACKr", "DHAPT", "FRD2", "FRD3", "G6PDH2r", "GLYCL", "HCYSMT", "ICL", "MCITD", "ME1", "ME2", "MGSA", "OAADC", "PGCD", "PPKr", "PPM", "PYK"], "valve_indices": "AKGDH"}, "EX_5dglcn(e)": {"production_mcs_indices": ["ABTA", "ACALD", "ACGAMK", "ACKr", "AKGDH", "AST", "CITL", "FACOAE60", "GHMT2r", "GLYAT", "GND", "ICL", "LDH_D", "NACODA", "PGI", "POX", "PPS", "XYLI2"], "growth_mcs_indices": ["ABTA", "ACALD", "ACGAMK", "ACKr", "AST", "CITL", "FACOAE60", "GHMT2r", "GLYAT", "GND", "ICL", "LDH_D", "NACODA", "PGI", "POX", "PPS", "XYLI2"], "valve_indices": "AKGDH"}, "EX_pheme(e)": {"production_mcs_indices": ["AACPS1", "AACTOOR", "ABTA", "ACGAMK", "AKGDH", "ALLTAMH", "CPPPGO2", "CYSDS", "DASYN180", "DHAPT", "DRPA", "DSERDHr", "EDA", "FACOAE141", "FACOAL160t2pp", "FACOAL161t2pp", "FRD2", "FRD3", "FTHFD", "HCYSMT", "ICL", "MCITD", "ME1", "ME2", "MGSA", "OAADC", "PPKr", "PPPGO3", "PSD120", "PSD181", "PYK", "SERD_L", "TKT2", "TRPAS2"], "growth_mcs_indices": ["AACPS1", "AACTOOR", "ABTA", "ACGAMK", "ALLTAMH", "CPPPGO2", "CYSDS", "DASYN180", "DHAPT", "DRPA", "DSERDHr", "EDA", "FACOAE141", "FACOAL160t2pp", "FACOAL161t2pp", "FRD2", "FRD3", "FTHFD", "HCYSMT", "ICL", "MCITD", "ME1", "ME2", "MGSA", "OAADC", "PPKr", "PPPGO3", "PSD120", "PSD181", "PYK", "SERD_L", "TKT2", "TRPAS2"], "valve_indices": "AKGDH"}, "EX_xtsn(e)": {"production_mcs_indices": ["AACTOOR", "ABTA", "ACGAMK", "ACKr", "AKGDH", "ALCD2x", "ALDD2x", "ALDD2y", "ALLTAMH", "CBMKr", "CITL", "CYSDS", "FACOAE60", "FTHFD", "HCYSMT", "ICL", "LDH_D", "NACODA", "NDPK8", "PGM", "POX", "PRPPS", "TKT1"], "growth_mcs_indices": ["AACTOOR", "ABTA", "ACGAMK", "ACKr", "ALCD2x", "ALDD2x", "ALDD2y", "ALLTAMH", "CBMKr", "CITL", "CYSDS", "FACOAE60", "FTHFD", "HCYSMT", "ICL", "LDH_D", "NACODA", "NDPK8", "PGM", "POX", "PRPPS", "TKT1"], "valve_indices": "AKGDH"}, "EX_succ(e)": {"production_mcs_indices": ["AACTOOR", "ABTA", "ACGAMK", "ACKr", "AKGDH", "ALDD2x", "ALDD2y", "CITL", "DHAPT", "DRPA", "FACOAE60", "FRD2", "G6PDH2r", "GLYCL", "HCYSMT", "MCITD", "ME1", "ME2", "MGSA", "NADH18pp", "OAADC", "P5CD", "PGCD", "POX", "PYK"], "growth_mcs_indices": ["AACTOOR", "ABTA", "ACGAMK", "ACKr", "ALDD2x", "ALDD2y", "CITL", "DHAPT", "DRPA", "FACOAE60", "FRD2", "G6PDH2r", "GLYCL", "HCYSMT", "MCITD", "ME1", "ME2", "MGSA", "NADH18pp", "OAADC", "P5CD", "PGCD", "POX", "PYK"], "valve_indices": "AKGDH"}, "EX_4abut(e)": {"production_mcs_indices": ["AACPS3", "ABTA", "ACGAMK", "ACKr", "AKGDH", "ALCD2x", "ALDD2x", "ALDD2y", "AST", "CITL", "CLPNH160pp", "DASYN140", "DASYN141", "DASYN180", "EDA", "FACOAE120", "FACOAE140", "FACOAE60", "FBA", "FLDR2", "G3PT", "HCYSMT", "ICL", "MGSA", "NACODA", "ORNDC", "PGCD", "PGSA120", "PGSA161", "PGSA181", "TALA", "TPI"], "growth_mcs_indices": ["AACPS3", "ABTA", "ACGAMK", "ACKr", "ALCD2x", "ALDD2x", "ALDD2y", "AST", "CITL", "CLPNH160pp", "DASYN140", "DASYN141", "DASYN180", "EDA", "FACOAE120", "FACOAE140", "FACOAE60", "FBA", "FLDR2", "G3PT", "HCYSMT", "ICL", "MGSA", "NACODA", "ORNDC", "PGCD", "PGSA120", "PGSA161", "PGSA181", "TALA", "TPI"], "valve_indices": "AKGDH"}, "EX_acolipa(e)": {"production_mcs_indices": ["ABTA", "AKGDH", "ALDD2y", "AMPN", "ASPT", "ATPHs", "DRPA", "EDA", "F6PA", "FACOAE140", "HCYSMT", "ICL", "MDH", "MGSA", "MMCD", "MOX", "NTD7", "OAADC", "PGCD", "PYK", "THD2pp", "TKT2"], "growth_mcs_indices": ["ABTA", "ALDD2y", "AMPN", "ASPT", "ATPHs", "DRPA", "EDA", "F6PA", "FACOAE140", "HCYSMT", "ICL", "MDH", "MGSA", "MMCD", "MOX", "NTD7", "OAADC", "PGCD", "PYK", "THD2pp", "TKT2"], "valve_indices": "AKGDH"}, "EX_enlipa(e)": {"production_mcs_indices": ["3HAD120", "AACTOOR", "ABTA", "ACACT7r", "ACGAMK", "ACKr", "AKGDH", "ALDD2x", "ALLTAMH", "ASPT", "AST", "ATHRDHr", "ATPHs", "CITL", "CTECOAI6", "CYSDS", "CYTBD2pp", "DRPA", "FLDR2", "FRD2", "FRD3", "G3PD5", "G3PT", "GLYCL", "GLYCLTDy", "GMPR", "HXCT", "HXPRT", "ICL", "IDOND", "INSK", "MGSA", "NADPHQR2", "NADTRHD", "NDPK3", "OBTFL", "P5CD", "PDH", "PGCD", "POX", "PPKr", "PYAM5PO", "PYK", "TPI", "TRSARr"], "growth_mcs_indices": ["3HAD120", "AACTOOR", "ABTA", "ACACT7r", "ACGAMK", "ACKr", "ALDD2x", "ALLTAMH", "ASPT", "AST", "ATHRDHr", "ATPHs", "CITL", "CTECOAI6", "CYSDS", "CYTBD2pp", "DRPA", "FLDR2", "FRD2", "FRD3", "G3PD5", "G3PT", "GLYCL", "GLYCLTDy", "GMPR", "HXCT", "HXPRT", "ICL", "IDOND", "INSK", "MGSA", "NADPHQR2", "NADTRHD", "NDPK3", "OBTFL", "P5CD", "PDH", "PGCD", "POX", "PPKr", "PYAM5PO", "PYK", "TPI", "TRSARr"], "valve_indices": "AKGDH"}, "EX_pyr(e)": {"production_mcs_indices": ["ABTA", "ACGAMK", "ACKr", "AKGDH", "ALCD2x", "ALDD2x", "ALDD2y", "AST", "CITL", "FRD2", "FRD3", "G6PDH2r", "HCYSMT", "HXCT", "ICL", "LDH_D", "MGSA", "MOX", "P5CD", "PGCD", "POX", "PYK", "TPI"], "growth_mcs_indices": ["ABTA", "ACGAMK", "ACKr", "ALCD2x", "ALDD2x", "ALDD2y", "AST", "CITL", "FRD2", "FRD3", "G6PDH2r", "HCYSMT", "HXCT", "ICL", "LDH_D", "MGSA", "MOX", "P5CD", "PGCD", "POX", "PYK", "TPI"], "valve_indices": "AKGDH"}, "EX_quin(e)": {"production_mcs_indices": ["ABTA", "ACGAMK", "ACKr", "AKGDH", "ALCD2x", "ALDD2x", "ALDD2y", "AST", "CITL", "FRD2", "FRD3", "G6PDH2r", "GLYOX", "GLYOX3", "HCYSMT", "HXCT", "ICL", "LDH_D", "NACODA", "PGCD", "POX"], "growth_mcs_indices": ["ABTA", "ACGAMK", "ACKr", "ALCD2x", "ALDD2x", "ALDD2y", "AST", "CITL", "FRD2", "FRD3", "G6PDH2r", "GLYOX", "GLYOX3", "HCYSMT", "HXCT", "ICL", "LDH_D", "NACODA", "PGCD", "POX"], "valve_indices": "AKGDH"}, "EX_asp-L(e)": {"production_mcs_indices": ["AACTOOR", "ABTA", "ACGAMK", "ACKr", "AKGDH", "ALCD2x", "ALDD2x", "ALDD2y", "AST", "CITL", "FACOAE60", "FRD2", "FRD3", "G6PDH2r", "HCYSMT", "ICL", "LDH_D", "MGSA", "P5CD", "PGCD", "POX"], "growth_mcs_indices": ["AACTOOR", "ABTA", "ACGAMK", "ACKr", "ALCD2x", "ALDD2x", "ALDD2y", "AST", "CITL", "FACOAE60", "FRD2", "FRD3", "G6PDH2r", "HCYSMT", "ICL", "LDH_D", "MGSA", "P5CD", "PGCD", "POX"], "valve_indices": "AKGDH"}, "EX_meoh(e)": {"production_mcs_indices": ["ACGAMK", "AKGDH", "ALLTAMH", "CYSDS", "DRPA", "DSERDHr", "EDA", "ETHAAL", "FBP", "FTHFD", "GLYCDx", "HCYSMT", "MGSA", "PGI", "PPC", "PYK", "SERD_L", "TALA", "TRPAS2", "XYLI2"], "growth_mcs_indices": ["ACGAMK", "ALLTAMH", "CYSDS", "DRPA", "DSERDHr", "EDA", "ETHAAL", "FBP", "FTHFD", "GLYCDx", "HCYSMT", "MGSA", "PGI", "PPC", "PYK", "SERD_L", "TALA", "TRPAS2", "XYLI2"], "valve_indices": "AKGDH"}, "EX_anhgm(e)": {"production_mcs_indices": ["ABTA", "AKGDH", "ALDD2y", "AMPN", "ASPT", "ATPHs", "CBMKr", "DHAPT", "DRPA", "G6PDH2r", "HCYSMT", "ICL", "MCITD", "MDH", "MGSA", "MOX", "NTD7", "OAADC", "PGCD", "PYK", "THD2pp"], "growth_mcs_indices": ["ABTA", "ALDD2y", "AMPN", "ASPT", "ATPHs", "CBMKr", "DHAPT", "DRPA", "G6PDH2r", "HCYSMT", "ICL", "MCITD", "MDH", "MGSA", "MOX", "NTD7", "OAADC", "PGCD", "PYK", "THD2pp"], "valve_indices": "AKGDH"}, "EX_colipa(e)": {"production_mcs_indices": ["ABTA", "ACGAMK", "ACKr", "AKGDH", "ALCD2x", "ALDD2x", "ALDD2y", "AST", "CITL", "HCYSMT", "HXCT", "ICL", "LDH_D", "MGSA", "NACODA", "PGCD", "POX", "RPE"], "growth_mcs_indices": ["ABTA", "ACGAMK", "ACKr", "ALCD2x", "ALDD2x", "ALDD2y", "AST", "CITL", "HCYSMT", "HXCT", "ICL", "LDH_D", "MGSA", "NACODA", "PGCD", "POX", "RPE"], "valve_indices": "AKGDH"}, "EX_lys-L(e)": {"production_mcs_indices": ["AACTOOR", "ABTA", "ACGAMK", "ACKr", "AKGDH", "ALCD2x", "ALDD2x", "ALDD2y", "AST", "CITL", "F6PA", "FBP", "FRD2", "FRD3", "HCYSMT", "HXCT", "ICL", "LDH_D", "MGSA", "P5CD", "PGCD", "POX", "TALA"], "growth_mcs_indices": ["AACTOOR", "ABTA", "ACGAMK", "ACKr", "ALCD2x", "ALDD2x", "ALDD2y", "AST", "CITL", "F6PA", "FBP", "FRD2", "FRD3", "HCYSMT", "HXCT", "ICL", "LDH_D", "MGSA", "P5CD", "PGCD", "POX", "TALA"], "valve_indices": "AKGDH"}, "EX_ser-L(e)": {"production_mcs_indices": ["ABTA", "ACGAMK", "ACKr", "AKGDH", "ALCD2x", "ALDD2x", "ALDD2y", "ALLTAMH", "CITL", "CYSDS", "CYTBO3_4pp", "FACOAE60", "FTHFD", "GND", "ICL", "LDH_D", "MGSA", "P5CD", "POX"], "growth_mcs_indices": ["ABTA", "ACGAMK", "ACKr", "ALCD2x", "ALDD2x", "ALDD2y", "ALLTAMH", "CITL", "CYSDS", "CYTBO3_4pp", "FACOAE60", "FTHFD", "GND", "ICL", "LDH_D", "MGSA", "P5CD", "POX"], "valve_indices": "AKGDH"}, "EX_phe-L(e)": {"production_mcs_indices": ["AACTOOR", "ABTA", "ACGAMK", "ADA", "ADD", "AKGDH", "ALLTAMH", "ASPT", "AST", "ATPHs", "CYSDS", "DHAPT", "DSERDHr", "G6PDH2r", "GLYCL", "HCYSMT", "ICL", "MCITD", "MDH", "MGSA", "MOX", "OAADC", "PGCD", "PUNP6", "PYK", "SERD_L", "TKT2", "TRPAS2"], "growth_mcs_indices": ["AACTOOR", "ABTA", "ACGAMK", "ADA", "ADD", "ALLTAMH", "ASPT", "AST", "ATPHs", "CYSDS", "DHAPT", "DSERDHr", "G6PDH2r", "GLYCL", "HCYSMT", "ICL", "MCITD", "MDH", "MGSA", "MOX", "OAADC", "PGCD", "PUNP6", "PYK", "SERD_L", "TKT2", "TRPAS2"], "valve_indices": "AKGDH"}, "EX_lipa_cold(e)": {"production_mcs_indices": ["ABTA", "ACGAMK", "ACKr", "AKGDH", "ALDD2x", "ALDD2y", "AST", "CITL", "CYSDS", "G6PDH2r", "GHMT2r", "HCYSMT", "HXCT", "ICL", "MGSA", "P5CD", "POX", "TPI"], "growth_mcs_indices": ["ABTA", "ACGAMK", "ACKr", "ALDD2x", "ALDD2y", "AST", "CITL", "CYSDS", "G6PDH2r", "GHMT2r", "HCYSMT", "HXCT", "ICL", "MGSA", "P5CD", "POX", "TPI"], "valve_indices": "AKGDH"}, "EX_glyald(e)": {"production_mcs_indices": ["ABTA", "ACGAMK", "ACKr", "AKGDH", "ALCD2x", "ALDD2x", "ALDD2y", "AST", "CITL", "FACOAE60", "FRD2", "FRD3", "HCYSMT", "HEX1", "ICL", "LDH_D", "MGSA", "P5CD", "PGCD", "PGI", "POX"], "growth_mcs_indices": ["ABTA", "ACGAMK", "ACKr", "ALCD2x", "ALDD2x", "ALDD2y", "AST", "CITL", "FACOAE60", "FRD2", "FRD3", "HCYSMT", "HEX1", "ICL", "LDH_D", "MGSA", "P5CD", "PGCD", "PGI", "POX"], "valve_indices": "AKGDH"}, "EX_cytd(e)": {"production_mcs_indices": ["ABTA", "ACALD", "AKGDH", "ALLTAMH", "AMPN", "ASPT", "AST", "ATPHs", "DHAPT", "DRPA", "G6PDH2r", "GLYCL", "HCYSMT", "ICL", "MCITD", "MDH", "MGSA", "MOX", "NTD7", "OAADC", "PGCD", "PYK", "THD2pp"], "growth_mcs_indices": ["ABTA", "ACALD", "ALLTAMH", "AMPN", "ASPT", "AST", "ATPHs", "DHAPT", "DRPA", "G6PDH2r", "GLYCL", "HCYSMT", "ICL", "MCITD", "MDH", "MGSA", "MOX", "NTD7", "OAADC", "PGCD", "PYK", "THD2pp"], "valve_indices": "AKGDH"}, "EX_leu-L(e)": {"production_mcs_indices": ["ABTA", "ACGAMK", "ACKr", "AKGDH", "ALCD2x", "ALDD2x", "ALDD2y", "AST", "CITL", "GLCDpp", "HCYSMT", "HEX1", "HXCT", "ICL", "LDH_D", "MGSA", "P5CD", "PGCD", "PGI", "POX", "PPS", "TPI"], "growth_mcs_indices": ["ABTA", "ACGAMK", "ACKr", "ALCD2x", "ALDD2x", "ALDD2y", "AST", "CITL", "GLCDpp", "HCYSMT", "HEX1", "HXCT", "ICL", "LDH_D", "MGSA", "P5CD", "PGCD", "PGI", "POX", "PPS", "TPI"], "valve_indices": "AKGDH"}, "EX_dha(e)": {"production_mcs_indices": ["AACTOOR", "ABTA", "ACGAMK", "ACKr", "AKGDH", "ALCD2x", "ALDD2x", "ALDD2y", "AST", "CITL", "FACOAE60", "FRD2", "FRD3", "G6PDH2r", "HCYSMT", "ICL", "LDH_D", "MGSA", "P5CD", "PGCD", "POX"], "growth_mcs_indices": ["AACTOOR", "ABTA", "ACGAMK", "ACKr", "ALCD2x", "ALDD2x", "ALDD2y", "AST", "CITL", "FACOAE60", "FRD2", "FRD3", "G6PDH2r", "HCYSMT", "ICL", "LDH_D", "MGSA", "P5CD", "PGCD", "POX"], "valve_indices": "AKGDH"}}, "PDH": {"EX_lac-D(e)": {"production_mcs_indices": ["DRPA", "GLYCL", "HCYSMT", "PDH", "PFL", "PGCD", "POX", "TKT2"], "growth_mcs_indices": ["DRPA", "GLYCL", "HCYSMT", "PFL", "PGCD", "POX", "TKT2"], "valve_indices": "PDH"}, "EX_ins(e)": {"production_mcs_indices": ["ADNK1", "ADPT", "ALLTAMH", "CYTBO3_4pp", "DURIPP", "ETHAAL", "FTHFD", "GMPR", "HXPRT", "INSK", "LDH_D", "MGSA", "PDH", "PFL", "POX", "PPC", "PUNP4", "RNTR1c2", "TKT2"], "growth_mcs_indices": ["ADNK1", "ADPT", "ALLTAMH", "CYTBO3_4pp", "DURIPP", "ETHAAL", "FTHFD", "GMPR", "HXPRT", "INSK", "LDH_D", "MGSA", "PFL", "POX", "PPC", "PUNP4", "RNTR1c2", "TKT2"], "valve_indices": "PDH"}, "EX_tyr-L(e)": {"production_mcs_indices": ["ADNK1", "ADPT", "ALLTAMH", "DURIPP", "GLYCL", "GMPR", "HXPRT", "INSK", "LDH_D", "MGSA", "PDH", "PFL", "PGCD", "POX", "PUNP4", "TALA", "TKT2", "TPI"], "growth_mcs_indices": ["ADNK1", "ADPT", "ALLTAMH", "DURIPP", "GLYCL", "GMPR", "HXPRT", "INSK", "LDH_D", "MGSA", "PFL", "PGCD", "POX", "PUNP4", "TALA", "TKT2", "TPI"], "valve_indices": "PDH"}, "EX_xan(e)": {"production_mcs_indices": ["ABTA", "ALDD2y", "ALLTAMH", "DURIPP", "FTHFD", "HCYSMT", "LDH_D", "PDH", "PFL", "POX", "PPC", "PUNP2", "PUNP4", "RNTR1c2", "SUCOAS", "THD2pp", "TKT2", "TPI"], "growth_mcs_indices": ["ABTA", "ALDD2y", "ALLTAMH", "DURIPP", "FTHFD", "HCYSMT", "LDH_D", "PFL", "POX", "PPC", "PUNP2", "PUNP4", "RNTR1c2", "SUCOAS", "THD2pp", "TKT2", "TPI"], "valve_indices": "PDH"}, "EX_lac-L(e)": {"production_mcs_indices": ["AACTOOR", "ASPT", "ATHRDHr", "DRPA", "ETHAAL", "FRD3", "G3PD5", "G3PD6", "G3PT", "GLCDpp", "GLYCLTDy", "HPYRRy", "IDOND", "LDH_D", "MTHFC", "NADPHQR2", "NADPHQR3", "NADTRHD", "P5CD", "PDH", "PFL", "POX", "PPS", "PYAM5PO"], "growth_mcs_indices": ["AACTOOR", "ASPT", "ATHRDHr", "DRPA", "ETHAAL", "FRD3", "G3PD5", "G3PD6", "G3PT", "GLCDpp", "GLYCLTDy", "HPYRRy", "IDOND", "LDH_D", "MTHFC", "NADPHQR2", "NADPHQR3", "NADTRHD", "P5CD", "PFL", "POX", "PPS", "PYAM5PO"], "valve_indices": "PDH"}, "EX_his-L(e)": {"production_mcs_indices": ["ABTA", "AKGDH", "DRPA", "FTHFD", "GARFT", "HCYSMT", "LDH_D", "MGSA", "NDPK3", "PDH", "PFL", "POX", "TKT1", "TPI"], "growth_mcs_indices": ["ABTA", "AKGDH", "DRPA", "FTHFD", "GARFT", "HCYSMT", "LDH_D", "MGSA", "NDPK3", "PFL", "POX", "TKT1", "TPI"], "valve_indices": "PDH"}, "EX_acser(e)": {"production_mcs_indices": ["ACGAMK", "ETHAAL", "GHMT2r", "HCYSMT", "LDH_D", "PDH", "PFL", "POR5", "POX", "PPC", "TPI"], "growth_mcs_indices": ["ACGAMK", "ETHAAL", "GHMT2r", "HCYSMT", "LDH_D", "PFL", "POR5", "POX", "PPC", "TPI"], "valve_indices": "PDH"}, "EX_cit(e)": {"production_mcs_indices": ["AACTOOR", "ABTA", "ACALD", "AKGDH", "ETHAAL", "FRD2", "FRD3", "G6PDH2r", "GLXCL", "HCYSMT", "LDH_D", "MGSA", "MTHFC", "PDH", "PFL", "POR5", "POX", "TALA"], "growth_mcs_indices": ["AACTOOR", "ABTA", "ACALD", "AKGDH", "ETHAAL", "FRD2", "FRD3", "G6PDH2r", "GLXCL", "HCYSMT", "LDH_D", "MGSA", "MTHFC", "PFL", "POR5", "POX", "TALA"], "valve_indices": "PDH"}, "EX_cys-L(e)": {"production_mcs_indices": ["AACTOOR", "ABTA", "ACGAMK", "AKGDH", "ETHAAL", "FRD2", "FRD3", "GHMT2r", "HEX1", "LDH_D", "MTHFC", "PDH", "PFL", "POR5", "POX", "PPS", "TPI", "XYLI2"], "growth_mcs_indices": ["AACTOOR", "ABTA", "ACGAMK", "AKGDH", "ETHAAL", "FRD2", "FRD3", "GHMT2r", "HEX1", "LDH_D", "MTHFC", "PFL", "POR5", "POX", "PPS", "TPI", "XYLI2"], "valve_indices": "PDH"}, "EX_glcn(e)": {"production_mcs_indices": ["DRPA", "G6PDH2r", "HCYSMT", "LDH_D", "PDH", "PFK", "PFL", "POX", "PPS", "TALA"], "growth_mcs_indices": ["DRPA", "G6PDH2r", "HCYSMT", "LDH_D", "PFK", "PFL", "POX", "PPS", "TALA"], "valve_indices": "PDH"}, "EX_akg(e)": {"production_mcs_indices": ["ABTA", "AKGDH", "GND", "HEX1", "HEX7", "LDH_D", "MGSA", "MTHFC", "PDH", "PFL", "POR5", "POX", "THD2pp"], "growth_mcs_indices": ["ABTA", "AKGDH", "GND", "HEX1", "HEX7", "LDH_D", "MGSA", "MTHFC", "PFL", "POR5", "POX", "THD2pp"], "valve_indices": "PDH"}, "EX_alltn(e)": {"production_mcs_indices": ["ABTA", "AKGDH", "ALLTAMH", "DRPA", "FTHFD", "G6PDH2r", "HCYSMT", "LDH_D", "MGSA", "NDPK3", "PDH", "PFL", "POX", "TPI"], "growth_mcs_indices": ["ABTA", "AKGDH", "ALLTAMH", "DRPA", "FTHFD", "G6PDH2r", "HCYSMT", "LDH_D", "MGSA", "NDPK3", "PFL", "POX", "TPI"], "valve_indices": "PDH"}, "EX_5dglcn(e)": {"production_mcs_indices": ["DRPA", "ETHAAL", "G6PDH2r", "GLYCL", "HCYSMT", "LDH_D", "MGSA", "PDH", "PFL", "POX", "TPI"], "growth_mcs_indices": ["DRPA", "ETHAAL", "G6PDH2r", "GLYCL", "HCYSMT", "LDH_D", "MGSA", "PFL", "POX", "TPI"], "valve_indices": "PDH"}, "EX_uri(e)": {"production_mcs_indices": ["ASPT", "DRPA", "ETHAAL", "G6PDH2r", "HCYSMT", "LDH_D", "MDH", "MGSA", "MOX", "MTHFC", "PDH", "PFL", "POX", "PPS"], "growth_mcs_indices": ["ASPT", "DRPA", "ETHAAL", "G6PDH2r", "HCYSMT", "LDH_D", "MDH", "MGSA", "MOX", "MTHFC", "PFL", "POX", "PPS"], "valve_indices": "PDH"}, "EX_adn(e)": {"production_mcs_indices": ["AACTOOR", "ABTA", "ACKr", "ADNK1", "ADPT", "AKGDH", "ALLTAMH", "DURIPP", "FTHFD", "HXPRT", "INSK", "LDH_D", "MGSA", "PDH", "PFL", "POX", "PPKr", "PUNP4", "RNTR1c2", "TKT1"], "growth_mcs_indices": ["AACTOOR", "ABTA", "ACKr", "ADNK1", "ADPT", "AKGDH", "ALLTAMH", "DURIPP", "FTHFD", "HXPRT", "INSK", "LDH_D", "MGSA", "PFL", "POX", "PPKr", "PUNP4", "RNTR1c2", "TKT1"], "valve_indices": "PDH"}, "EX_pheme(e)": {"production_mcs_indices": ["AACTOOR", "ABTA", "ACGAMK", "AKGDH", "CPPPGO2", "FRD2", "FRD3", "GLYCL", "HCYSMT", "LDH_D", "NDPK3", "PDH", "PFL", "PGCD", "PGI", "POR5", "POX", "PPPGO3", "PPS", "TPI"], "growth_mcs_indices": ["AACTOOR", "ABTA", "ACGAMK", "AKGDH", "CPPPGO2", "FRD2", "FRD3", "GLYCL", "HCYSMT", "LDH_D", "NDPK3", "PFL", "PGCD", "PGI", "POR5", "POX", "PPPGO3", "PPS", "TPI"], "valve_indices": "PDH"}, "EX_12ppd-S(e)": {"production_mcs_indices": ["ASPT", "DRPA", "ETHAAL", "FRD3", "G3PD5", "G3PD6", "G3PT", "GLCDpp", "GLYAT", "GLYCLTDy", "GLYOX", "GLYOX3", "IDOND", "LDH_D", "MTHFC", "NADPHQR2", "NADPHQR3", "NADTRHD", "P5CD", "PDH", "PFL", "POX", "PPKr", "PPS", "PYAM5PO", "TALA", "TRSARr"], "growth_mcs_indices": ["ASPT", "DRPA", "ETHAAL", "FRD3", "G3PD5", "G3PD6", "G3PT", "GLCDpp", "GLYAT", "GLYCLTDy", "GLYOX", "GLYOX3", "IDOND", "LDH_D", "MTHFC", "NADPHQR2", "NADPHQR3", "NADTRHD", "P5CD", "PFL", "POX", "PPKr", "PPS", "PYAM5PO", "TALA", "TRSARr"], "valve_indices": "PDH"}, "EX_co2(e)": {"production_mcs_indices": ["DRPA", "GHMT2r", "HCYSMT", "LDH_D", "MGSA", "NDPK3", "PDH", "PFL", "POX", "PPC", "RPE"], "growth_mcs_indices": ["DRPA", "GHMT2r", "HCYSMT", "LDH_D", "MGSA", "NDPK3", "PFL", "POX", "PPC", "RPE"], "valve_indices": "PDH"}, "EX_glyc(e)": {"production_mcs_indices": ["ALLTAMH", "DRPA", "ETHAAL", "F6PA", "FBP", "FRD2", "FRD3", "FTHFD", "GLYOX", "GLYOX3", "HCYSMT", "LDH_D", "PDH", "PFL", "POX", "PPS", "TALA"], "growth_mcs_indices": ["ALLTAMH", "DRPA", "ETHAAL", "F6PA", "FBP", "FRD2", "FRD3", "FTHFD", "GLYOX", "GLYOX3", "HCYSMT", "LDH_D", "PFL", "POX", "PPS", "TALA"], "valve_indices": "PDH"}, "EX_ala-L(e)": {"production_mcs_indices": ["AACPS1", "AACPS2", "AACPS3", "ACGAMK", "DASYN180", "DASYN181", "DRPA", "FACOAE120", "FACOAL120t2pp", "FACOAL161t2pp", "G6PDH2r", "GHMT2r", "HCYSMT", "LDH_D", "MGSA", "PDH", "PFL", "POX", "PPC"], "growth_mcs_indices": ["AACPS1", "AACPS2", "AACPS3", "ACGAMK", "DASYN180", "DASYN181", "DRPA", "FACOAE120", "FACOAL120t2pp", "FACOAL161t2pp", "G6PDH2r", "GHMT2r", "HCYSMT", "LDH_D", "MGSA", "PFL", "POX", "PPC"], "valve_indices": "PDH"}, "EX_LalaDgluMdapDala(e)": {"production_mcs_indices": ["ABTA", "AKGDH", "ALLTAMH", "DRPA", "ETHAAL", "FBP", "FRD2", "FRD3", "FTHFD", "GLYCDx", "GLYOX", "GLYOX3", "HCYSMT", "ICL", "LDH_D", "OBTFL", "PDH", "PFL", "POX", "TALA"], "growth_mcs_indices": ["ABTA", "AKGDH", "ALLTAMH", "DRPA", "ETHAAL", "FBP", "FRD2", "FRD3", "FTHFD", "GLYCDx", "GLYOX", "GLYOX3", "HCYSMT", "ICL", "LDH_D", "OBTFL", "PFL", "POX", "TALA"], "valve_indices": "PDH"}, "EX_val-L(e)": {"production_mcs_indices": ["ACKr", "ACS", "DRPA", "ETHAAL", "FBA", "FBA3", "FRD2", "FRD3", "G6PDH2r", "HCYSMT", "LDH_D", "MGSA", "MTHFC", "PDH", "PFL", "POX", "PPS", "SSALy", "THD2pp"], "growth_mcs_indices": ["ACKr", "ACS", "DRPA", "ETHAAL", "FBA", "FBA3", "FRD2", "FRD3", "G6PDH2r", "HCYSMT", "LDH_D", "MGSA", "MTHFC", "PFL", "POX", "PPS", "SSALy", "THD2pp"], "valve_indices": "PDH"}, "EX_g3pg(e)": {"production_mcs_indices": ["DRPA", "GND", "HCYSMT", "LDH_D", "MGSA", "PDH", "PFL", "POX", "PPS", "TPI"], "growth_mcs_indices": ["DRPA", "GND", "HCYSMT", "LDH_D", "MGSA", "PFL", "POX", "PPS", "TPI"], "valve_indices": "PDH"}, "EX_glyc3p(e)": {"production_mcs_indices": ["ACGAMK", "F6PA", "FBA", "HCYSMT", "LDH_D", "MGSA", "PDH", "PFL", "PGCD", "POR5", "POX", "PPC"], "growth_mcs_indices": ["ACGAMK", "F6PA", "FBA", "HCYSMT", "LDH_D", "MGSA", "PFL", "PGCD", "POR5", "POX", "PPC"], "valve_indices": "PDH"}, "EX_gua(e)": {"production_mcs_indices": ["ALLTAMH", "DURIPP", "ETHAAL", "FTHFD", "GND", "GUAD", "GUAPRT", "HCYSMT", "IMPD", "LDH_D", "MGSA", "PDH", "PFL", "POR5", "POX", "PPC", "PUNP2", "PUNP3", "PUNP6"], "growth_mcs_indices": ["ALLTAMH", "DURIPP", "ETHAAL", "FTHFD", "GND", "GUAD", "GUAPRT", "HCYSMT", "IMPD", "LDH_D", "MGSA", "PFL", "POR5", "POX", "PPC", "PUNP2", "PUNP3", "PUNP6"], "valve_indices": "PDH"}, "EX_ade(e)": {"production_mcs_indices": ["AACPS1", "AACPS2", "AACPS3", "AKGDH", "ALLTAMH", "DASYN181", "DRPA", "FACOAL161t2pp", "FBP", "FTHFD", "GLYCDx", "HCYSMT", "LDH_D", "LPLIPAL1E140pp", "MGSA", "PDH", "PFL", "POX", "PPC", "PSD120", "PSD180", "TALA"], "growth_mcs_indices": ["AACPS1", "AACPS2", "AACPS3", "AKGDH", "ALLTAMH", "DASYN181", "DRPA", "FACOAL161t2pp", "FBP", "FTHFD", "GLYCDx", "HCYSMT", "LDH_D", "LPLIPAL1E140pp", "MGSA", "PFL", "POX", "PPC", "PSD120", "PSD180", "TALA"], "valve_indices": "PDH"}, "EX_3hpp(e)": {"production_mcs_indices": ["GLCDpp", "HEX1", "HEX7", "LDH_D", "PDH", "PFL", "POX", "PPS", "PUNP4", "RNTR1c2", "UPPRT", "URIK2"], "growth_mcs_indices": ["GLCDpp", "HEX1", "HEX7", "LDH_D", "PFL", "POX", "PPS", "PUNP4", "RNTR1c2", "UPPRT", "URIK2"], "valve_indices": "PDH"}, "EX_feenter(e)": {"production_mcs_indices": ["DRPA", "ETHAAL", "GLYCL", "HCYSMT", "LDH_D", "MGSA", "NADH17pp", "NADH18pp", "PDH", "PFL", "POX", "TKT2"], "growth_mcs_indices": ["DRPA", "ETHAAL", "GLYCL", "HCYSMT", "LDH_D", "MGSA", "NADH17pp", "NADH18pp", "PFL", "POX", "TKT2"], "valve_indices": "PDH"}, "EX_ile-L(e)": {"production_mcs_indices": ["DRPA", "F6PP", "FBA3", "HCYSMT", "LDH_D", "PDH", "PFK", "PFL", "PGI", "POX", "PPS"], "growth_mcs_indices": ["DRPA", "F6PP", "FBA3", "HCYSMT", "LDH_D", "PFK", "PFL", "PGI", "POX", "PPS"], "valve_indices": "PDH"}, "EX_glu-L(e)": {"production_mcs_indices": ["ABTA", "ACALD", "AKGDH", "ETHAAL", "FRD2", "FRD3", "G6PDH2r", "GLYOX", "GLYOX3", "HCYSMT", "LDH_D", "MTHFC", "NTD6", "PDH", "PFL", "POR5", "POX", "PUNP4", "TALA"], "growth_mcs_indices": ["ABTA", "ACALD", "AKGDH", "ETHAAL", "FRD2", "FRD3", "G6PDH2r", "GLYOX", "GLYOX3", "HCYSMT", "LDH_D", "MTHFC", "NTD6", "PFL", "POR5", "POX", "PUNP4", "TALA"], "valve_indices": "PDH"}, "EX_asn-L(e)": {"production_mcs_indices": ["AACTOOR", "ALLTAMH", "ASPT", "ATHRDHr", "DRPA", "ETHAAL", "FRD3", "FTHFD", "G3PD5", "G3PD6", "GLCDpp", "GLYCDx", "GLYCLTDy", "HPYRRy", "IDOND", "LDH_D", "NADPHQR2", "NADPHQR3", "NADTRHD", "P5CD", "PDH", "PFL", "POX", "PPS", "PYAM5PO"], "growth_mcs_indices": ["AACTOOR", "ALLTAMH", "ASPT", "ATHRDHr", "DRPA", "ETHAAL", "FRD3", "FTHFD", "G3PD5", "G3PD6", "GLCDpp", "GLYCDx", "GLYCLTDy", "HPYRRy", "IDOND", "LDH_D", "NADPHQR2", "NADPHQR3", "NADTRHD", "P5CD", "PFL", "POX", "PPS", "PYAM5PO"], "valve_indices": "PDH"}, "EX_ura(e)": {"production_mcs_indices": ["AACTOOR", "ASPT", "CYTBD2pp", "DRPA", "ETHAAL", "FTHFD", "G3PD5", "G3PT", "GARFT", "GLCDpp", "GLYAT", "GLYCTO2", "HPYRRy", "IDOND", "LDH_D", "NADPHQR2", "NADTRHD", "P5CD", "PDH", "PFL", "POX", "PPS", "PYAM5PO", "SUCDi"], "growth_mcs_indices": ["AACTOOR", "ASPT", "CYTBD2pp", "DRPA", "ETHAAL", "FTHFD", "G3PD5", "G3PT", "GARFT", "GLCDpp", "GLYAT", "GLYCTO2", "HPYRRy", "IDOND", "LDH_D", "NADPHQR2", "NADTRHD", "P5CD", "PFL", "POX", "PPS", "PYAM5PO", "SUCDi"], "valve_indices": "PDH"}, "EX_mal-L(e)": {"production_mcs_indices": ["DRPA", "ETHAAL", "FRD2", "FRD3", "G6PDH2r", "GLYOX", "GLYOX3", "HCYSMT", "LDH_D", "MTHFC", "PDH", "PFL", "POX", "PPS"], "growth_mcs_indices": ["DRPA", "ETHAAL", "FRD2", "FRD3", "G6PDH2r", "GLYOX", "GLYOX3", "HCYSMT", "LDH_D", "MTHFC", "PFL", "POX", "PPS"], "valve_indices": "PDH"}, "EX_idon-L(e)": {"production_mcs_indices": ["DRPA", "G6PDH2r", "GLUDy", "HCYSMT", "LDH_D", "PDH", "PFK", "PFL", "POX", "PPS", "TALA"], "growth_mcs_indices": ["DRPA", "G6PDH2r", "GLUDy", "HCYSMT", "LDH_D", "PFK", "PFL", "POX", "PPS", "TALA"], "valve_indices": "PDH"}, "EX_hom-L(e)": {"production_mcs_indices": ["ASPT", "CYTBD2pp", "DRPA", "ETHAAL", "F6PA", "FRD2", "FRD3", "G3PD5", "GLYAT", "GLYCLTDy", "HPYRRy", "IDOND", "LDH_D", "MGSA", "MTHFC", "NADPHQR2", "NADTRHD", "P5CD", "PDH", "PFL", "POX", "PPS", "PYAM5PO", "TALA", "THRD"], "growth_mcs_indices": ["ASPT", "CYTBD2pp", "DRPA", "ETHAAL", "F6PA", "FRD2", "FRD3", "G3PD5", "GLYAT", "GLYCLTDy", "HPYRRy", "IDOND", "LDH_D", "MGSA", "MTHFC", "NADPHQR2", "NADTRHD", "P5CD", "PFL", "POX", "PPS", "PYAM5PO", "TALA", "THRD"], "valve_indices": "PDH"}, "EX_indole(e)": {"production_mcs_indices": ["ACGAMK", "HCYSMT", "LDH_D", "PDH", "PFL", "PGCD", "POR5", "POX", "PPC", "TPI"], "growth_mcs_indices": ["ACGAMK", "HCYSMT", "LDH_D", "PFL", "PGCD", "POR5", "POX", "PPC", "TPI"], "valve_indices": "PDH"}, "EX_enter(e)": {"production_mcs_indices": ["DRPA", "ETHAAL", "GLYCL", "HCYSMT", "LDH_D", "MGSA", "PDH", "PFK", "PFL", "POX", "TALA", "TKT2"], "growth_mcs_indices": ["DRPA", "ETHAAL", "GLYCL", "HCYSMT", "LDH_D", "MGSA", "PFK", "PFL", "POX", "TALA", "TKT2"], "valve_indices": "PDH"}, "EX_kdo2lipid4(e)": {"production_mcs_indices": ["ABTA", "ACGAMK", "ACKr", "AKGDH", "ALDD2x", "ALDD2y", "ALLTAMH", "ASPT", "AST", "CITL", "CYSDS", "FRD3", "FTHFD", "G3PD5", "G3PD6", "GLCDpp", "GLYAT", "GLYCDx", "GLYCLTDy", "HPYRRy", "HXCT", "ICL", "IDOND", "LDH_D", "MGSA", "NADPHQR2", "NADPHQR3", "NADTRHD", "NDPK3", "NDPK8", "OBTFL", "P5CD", "PDH", "PFL", "POX", "PYAM5PO", "THRD"], "growth_mcs_indices": ["ABTA", "ACGAMK", "ACKr", "AKGDH", "ALDD2x", "ALDD2y", "ALLTAMH", "ASPT", "AST", "CITL", "CYSDS", "FRD3", "FTHFD", "G3PD5", "G3PD6", "GLCDpp", "GLYAT", "GLYCDx", "GLYCLTDy", "HPYRRy", "HXCT", "ICL", "IDOND", "LDH_D", "MGSA", "NADPHQR2", "NADPHQR3", "NADTRHD", "NDPK3", "NDPK8", "OBTFL", "P5CD", "PFL", "POX", "PYAM5PO", "THRD"], "valve_indices": "PDH"}, "EX_hxan(e)": {"production_mcs_indices": ["ABTA", "ACALD", "ALLTAMH", "CYTK1", "DRPA", "FBP", "FTHFD", "GLYCDx", "GLYOX", "GLYOX3", "HCYSMT", "LDH_D", "PDH", "PFL", "POX", "PPC", "PPKr", "SUCOAS", "TALA"], "growth_mcs_indices": ["ABTA", "ACALD", "ALLTAMH", "CYTK1", "DRPA", "FBP", "FTHFD", "GLYCDx", "GLYOX", "GLYOX3", "HCYSMT", "LDH_D", "PFL", "POX", "PPC", "PPKr", "SUCOAS", "TALA"], "valve_indices": "PDH"}, "EX_trp-L(e)": {"production_mcs_indices": ["ABTA", "AKGDH", "DRPA", "HCYSMT", "LDH_D", "MGSA", "MTHFC", "PDH", "PFL", "POX", "PPC", "PPKr", "TKT2"], "growth_mcs_indices": ["ABTA", "AKGDH", "DRPA", "HCYSMT", "LDH_D", "MGSA", "MTHFC", "PFL", "POX", "PPC", "PPKr", "TKT2"], "valve_indices": "PDH"}, "EX_ac(e)": {"production_mcs_indices": ["AACTOOR", "ABTA", "ACALD", "ACKr", "AKGDH", "ALDD2x", "ASPT", "FRD3", "G3PD5", "G3PD6", "GLCDpp", "GLYCDx", "GLYCLTDy", "HEX1", "HPYRI", "ICL", "IDOND", "LDH_D", "MDH", "MTHFC", "NADPHQR2", "NADPHQR3", "NADTRHD", "P5CD", "PDH", "PFL", "POX", "PYAM5PO", "RNTR1c2", "RNTR2c2", "XYLI2"], "growth_mcs_indices": ["AACTOOR", "ABTA", "ACALD", "ACKr", "AKGDH", "ALDD2x", "ASPT", "FRD3", "G3PD5", "G3PD6", "GLCDpp", "GLYCDx", "GLYCLTDy", "HEX1", "HPYRI", "ICL", "IDOND", "LDH_D", "MDH", "MTHFC", "NADPHQR2", "NADPHQR3", "NADTRHD", "P5CD", "PFL", "POX", "PYAM5PO", "RNTR1c2", "RNTR2c2", "XYLI2"], "valve_indices": "PDH"}, "EX_thym(e)": {"production_mcs_indices": ["AACPS3", "AACPS4", "AGPAT140", "AGPAT141", "AGPAT180", "ASPT", "ATHRDHr", "DRPA", "FE3Ri", "FRD3", "G3PD5", "G3PD6", "G3PT", "GLCDpp", "GLYCLTDy", "HCYSMT", "IDOND", "LDH_D", "MGSA", "MTHFC", "NADPHQR2", "NADPHQR3", "NADTRHD", "P5CD", "PDH", "PFL", "POX", "PPS", "PSD120", "PSD181", "PYAM5PO", "THRAi", "THRD", "TRSARr"], "growth_mcs_indices": ["AACPS3", "AACPS4", "AGPAT140", "AGPAT141", "AGPAT180", "ASPT", "ATHRDHr", "DRPA", "FE3Ri", "FRD3", "G3PD5", "G3PD6", "G3PT", "GLCDpp", "GLYCLTDy", "HCYSMT", "IDOND", "LDH_D", "MGSA", "MTHFC", "NADPHQR2", "NADPHQR3", "NADTRHD", "P5CD", "PFL", "POX", "PPS", "PSD120", "PSD181", "PYAM5PO", "THRAi", "THRD", "TRSARr"], "valve_indices": "PDH"}, "EX_g3pe(e)": {"production_mcs_indices": ["DRPA", "F6PP", "HCYSMT", "LDH_D", "MGSA", "PDH", "PFL", "PGI", "POX", "PPS", "TPI"], "growth_mcs_indices": ["DRPA", "F6PP", "HCYSMT", "LDH_D", "MGSA", "PFL", "PGI", "POX", "PPS", "TPI"], "valve_indices": "PDH"}, "EX_xtsn(e)": {"production_mcs_indices": ["ABTA", "ACKr", "AKGDH", "CBMKr", "DRPA", "FTHFD", "HCYSMT", "LDH_D", "MOX", "PDH", "PFL", "POX", "TKT2"], "growth_mcs_indices": ["ABTA", "ACKr", "AKGDH", "CBMKr", "DRPA", "FTHFD", "HCYSMT", "LDH_D", "MOX", "PFL", "POX", "TKT2"], "valve_indices": "PDH"}, "EX_succ(e)": {"production_mcs_indices": ["CYTBO3_4pp", "DRPA", "ETHAAL", "FBP", "GLYCDx", "GLYCL", "GLYOX", "GLYOX3", "HCYSMT", "LDH_D", "PDH", "PFL", "POX", "TALA"], "growth_mcs_indices": ["CYTBO3_4pp", "DRPA", "ETHAAL", "FBP", "GLYCDx", "GLYCL", "GLYOX", "GLYOX3", "HCYSMT", "LDH_D", "PFL", "POX", "TALA"], "valve_indices": "PDH"}, "EX_4abut(e)": {"production_mcs_indices": ["AACTOOR", "ABTA", "AKGDH", "FRD2", "FRD3", "G6PDH2r", "GLXCL", "GLYCL", "HCYSMT", "LDH_D", "MGSA", "NTD1", "NTD6", "PDH", "PFL", "PGCD", "POR5", "POX", "PUNP4", "TKT1"], "growth_mcs_indices": ["AACTOOR", "ABTA", "AKGDH", "FRD2", "FRD3", "G6PDH2r", "GLXCL", "GLYCL", "HCYSMT", "LDH_D", "MGSA", "NTD1", "NTD6", "PFL", "PGCD", "POR5", "POX", "PUNP4", "TKT1"], "valve_indices": "PDH"}, "EX_acolipa(e)": {"production_mcs_indices": ["3HAD120", "ABTA", "ACGAMK", "ACKr", "AKGDH", "ALCD2x", "ALDD2x", "ALDD2y", "ASPT", "AST", "CITL", "CYTBD2pp", "FACOAE60", "FDH4pp", "FRD2", "FRD3", "G3PD5", "GLCDpp", "GLYAT", "GLYCDx", "GLYCLTDy", "HEX1", "HEX7", "ICL", "IDOND", "LDH_D", "MDH", "NADPHQR2", "NADTRHD", "P5CD", "PDH", "PGCD", "POX", "PYAM5PO", "THRD", "TRSARr"], "growth_mcs_indices": ["3HAD120", "ABTA", "ACGAMK", "ACKr", "AKGDH", "ALCD2x", "ALDD2x", "ALDD2y", "ASPT", "AST", "CITL", "CYTBD2pp", "FACOAE60", "FDH4pp", "FRD2", "FRD3", "G3PD5", "GLCDpp", "GLYAT", "GLYCDx", "GLYCLTDy", "HEX1", "HEX7", "ICL", "IDOND", "LDH_D", "MDH", "NADPHQR2", "NADTRHD", "P5CD", "PGCD", "POX", "PYAM5PO", "THRD", "TRSARr"], "valve_indices": "PDH"}, "EX_pyr(e)": {"production_mcs_indices": ["DRPA", "ENO", "ETHAAL", "FRD2", "FRD3", "GLYCL", "HCYSMT", "LDH_D", "MGSA", "MOX", "PDH", "PFL", "POX", "TKT1"], "growth_mcs_indices": ["DRPA", "ENO", "ETHAAL", "FRD2", "FRD3", "GLYCL", "HCYSMT", "LDH_D", "MGSA", "MOX", "PFL", "POX", "TKT1"], "valve_indices": "PDH"}, "EX_quin(e)": {"production_mcs_indices": ["ETHAAL", "GLYAT", "GLYCL", "GND", "LDH_D", "MGSA", "PDH", "PFL", "POR5", "POX", "PPC", "TALA"], "growth_mcs_indices": ["ETHAAL", "GLYAT", "GLYCL", "GND", "LDH_D", "MGSA", "PFL", "POR5", "POX", "PPC", "TALA"], "valve_indices": "PDH"}, "EX_12ppd-R(e)": {"production_mcs_indices": ["ALR2", "ASPT", "ATHRDHr", "CYTBD2pp", "DRPA", "ETHAAL", "FRD2", "FRD3", "G3PD5", "GLYCDx", "GLYCLTDy", "GLYOX", "GLYOX3", "HCYSMT", "HPYRI", "IDOND", "LDH_D", "MTHFC", "NADPHQR2", "NADTRHD", "P5CD", "PDH", "PFL", "POX", "PPS", "PYAM5PO"], "growth_mcs_indices": ["ALR2", "ASPT", "ATHRDHr", "CYTBD2pp", "DRPA", "ETHAAL", "FRD2", "FRD3", "G3PD5", "GLYCDx", "GLYCLTDy", "GLYOX", "GLYOX3", "HCYSMT", "HPYRI", "IDOND", "LDH_D", "MTHFC", "NADPHQR2", "NADTRHD", "P5CD", "PFL", "POX", "PPS", "PYAM5PO"], "valve_indices": "PDH"}, "EX_asp-L(e)": {"production_mcs_indices": ["DRPA", "ETHAAL", "FRD2", "FRD3", "G6PDH2r", "GLYCL", "HCYSMT", "LDH_D", "MGSA", "MOX", "PDH", "PFL", "POX"], "growth_mcs_indices": ["DRPA", "ETHAAL", "FRD2", "FRD3", "G6PDH2r", "GLYCL", "HCYSMT", "LDH_D", "MGSA", "MOX", "PFL", "POX"], "valve_indices": "PDH"}, "EX_meoh(e)": {"production_mcs_indices": ["ACGAMK", "ALLTAMH", "CYSDS", "DRPA", "DSERDHr", "EDA", "ETHAAL", "FBP", "FTHFD", "GLYCDx", "HCYSMT", "HEX7", "MGSA", "PDH", "PGI", "PPC", "PYK", "SERD_L", "TALA", "TRPAS2"], "growth_mcs_indices": ["ACGAMK", "ALLTAMH", "CYSDS", "DRPA", "DSERDHr", "EDA", "ETHAAL", "FBP", "FTHFD", "GLYCDx", "HCYSMT", "HEX7", "MGSA", "PGI", "PPC", "PYK", "SERD_L", "TALA", "TRPAS2"], "valve_indices": "PDH"}, "EX_thr-L(e)": {"production_mcs_indices": ["ASPT", "DRPA", "ETHAAL", "F6PA", "FRD3", "G3PD5", "G3PD6", "GLYAT", "GLYCLTDy", "HPYRRy", "IDOND", "LDH_D", "MTHFC", "NADPHQR2", "NADPHQR3", "NADTRHD", "P5CD", "PDH", "PFL", "POX", "PPS", "PYAM5PO", "THRD"], "growth_mcs_indices": ["ASPT", "DRPA", "ETHAAL", "F6PA", "FRD3", "G3PD5", "G3PD6", "GLYAT", "GLYCLTDy", "HPYRRy", "IDOND", "LDH_D", "MTHFC", "NADPHQR2", "NADPHQR3", "NADTRHD", "P5CD", "PFL", "POX", "PPS", "PYAM5PO", "THRD"], "valve_indices": "PDH"}, "EX_leu-L(e)": {"production_mcs_indices": ["ALLTAMH", "DRPA", "ETHAAL", "FTHFD", "GLCDpp", "HEX1", "HEX7", "LDH_D", "PDH", "PFL", "POX", "PPS"], "growth_mcs_indices": ["ALLTAMH", "DRPA", "ETHAAL", "FTHFD", "GLCDpp", "HEX1", "HEX7", "LDH_D", "PFL", "POX", "PPS"], "valve_indices": "PDH"}, "EX_ser-L(e)": {"production_mcs_indices": ["DRPA", "ETHAAL", "GLYCL", "HCYSMT", "LDH_D", "MGSA", "PDH", "PFL", "PGM", "POX", "TKT2"], "growth_mcs_indices": ["DRPA", "ETHAAL", "GLYCL", "HCYSMT", "LDH_D", "MGSA", "PFL", "PGM", "POX", "TKT2"], "valve_indices": "PDH"}, "EX_phe-L(e)": {"production_mcs_indices": ["DRPA", "ETHAAL", "FRD2", "FRD3", "GLYCL", "GLYOX", "GLYOX3", "HCYSMT", "LDH_D", "PDH", "PFL", "POX", "TKT2"], "growth_mcs_indices": ["DRPA", "ETHAAL", "FRD2", "FRD3", "GLYCL", "GLYOX", "GLYOX3", "HCYSMT", "LDH_D", "PFL", "POX", "TKT2"], "valve_indices": "PDH"}, "EX_cgly(e)": {"production_mcs_indices": ["AACTOOR", "AKGDH", "ALLTAMH", "ASPT", "ATHRDHr", "CYTBD2pp", "DRPA", "ETHAAL", "FRD2", "FRD3", "FTHFD", "G3PD5", "G3PT", "GHMT2r", "GLCDpp", "GLYCLTDy", "HPYRRy", "IDOND", "LDH_D", "MCITD", "NADPHQR2", "NADTRHD", "P5CD", "PDH", "PFL", "POX", "PYAM5PO"], "growth_mcs_indices": ["AACTOOR", "AKGDH", "ALLTAMH", "ASPT", "ATHRDHr", "CYTBD2pp", "DRPA", "ETHAAL", "FRD2", "FRD3", "FTHFD", "G3PD5", "G3PT", "GHMT2r", "GLCDpp", "GLYCLTDy", "HPYRRy", "IDOND", "LDH_D", "MCITD", "NADPHQR2", "NADTRHD", "P5CD", "PFL", "POX", "PYAM5PO"], "valve_indices": "PDH"}, "EX_thymd(e)": {"production_mcs_indices": ["ABTA", "AKGDH", "DRPA", "GLYOX", "GLYOX3", "HCYSMT", "LDH_D", "MTHFC", "PDH", "PFL", "POX", "TKT1", "TPI"], "growth_mcs_indices": ["ABTA", "AKGDH", "DRPA", "GLYOX", "GLYOX3", "HCYSMT", "LDH_D", "MTHFC", "PFL", "POX", "TKT1", "TPI"], "valve_indices": "PDH"}, "EX_glyald(e)": {"production_mcs_indices": ["AACTOOR", "ASPT", "ATHRDHr", "CYTBD2pp", "DRPA", "ETHAAL", "F6PA", "FTHFD", "G3PD5", "GARFT", "GLCDpp", "GLYCLTDy", "HPYRRy", "IDOND", "LDH_D", "NADPHQR2", "NADTRHD", "P5CD", "PDH", "PFL", "POX", "PPS", "PYAM5PO", "SUCDi"], "growth_mcs_indices": ["AACTOOR", "ASPT", "ATHRDHr", "CYTBD2pp", "DRPA", "ETHAAL", "F6PA", "FTHFD", "G3PD5", "GARFT", "GLCDpp", "GLYCLTDy", "HPYRRy", "IDOND", "LDH_D", "NADPHQR2", "NADTRHD", "P5CD", "PFL", "POX", "PPS", "PYAM5PO", "SUCDi"], "valve_indices": "PDH"}, "EX_15dap(e)": {"production_mcs_indices": ["DRPA", "FBA3", "G6PDH2r", "HCYSMT", "LDH_D", "PDH", "PFK", "PFL", "POX", "PPS"], "growth_mcs_indices": ["DRPA", "FBA3", "G6PDH2r", "HCYSMT", "LDH_D", "PFK", "PFL", "POX", "PPS"], "valve_indices": "PDH"}, "EX_gthrd(e)": {"production_mcs_indices": ["AACTOOR", "ABTA", "AKGDH", "ASPT", "CYTBD2pp", "DRPA", "FRD2", "FRD3", "G3PD5", "GHMT2r", "GLYAT", "GLYCDx", "GLYCLTDy", "IDOND", "LDH_D", "MGSA", "MTHFC", "NADPHQR2", "NADTRHD", "P5CD", "PDH", "PFL", "POX", "PPKr", "PPS", "PYAM5PO", "TRSARr"], "growth_mcs_indices": ["AACTOOR", "ABTA", "AKGDH", "ASPT", "CYTBD2pp", "DRPA", "FRD2", "FRD3", "G3PD5", "GHMT2r", "GLYAT", "GLYCDx", "GLYCLTDy", "IDOND", "LDH_D", "MGSA", "MTHFC", "NADPHQR2", "NADTRHD", "P5CD", "PFL", "POX", "PPKr", "PPS", "PYAM5PO", "TRSARr"], "valve_indices": "PDH"}, "EX_lys-L(e)": {"production_mcs_indices": ["DRPA", "FBA3", "G6PDH2r", "HCYSMT", "LDH_D", "PDH", "PFK", "PFL", "POX", "PPS"], "growth_mcs_indices": ["DRPA", "FBA3", "G6PDH2r", "HCYSMT", "LDH_D", "PFK", "PFL", "POX", "PPS"], "valve_indices": "PDH"}, "EX_dha(e)": {"production_mcs_indices": ["DRPA", "ETHAAL", "FRD2", "FRD3", "G6PDH2r", "GLYOX", "GLYOX3", "HCYSMT", "LDH_D", "MTHFC", "PDH", "PFL", "POX", "PPS"], "growth_mcs_indices": ["DRPA", "ETHAAL", "FRD2", "FRD3", "G6PDH2r", "GLYOX", "GLYOX3", "HCYSMT", "LDH_D", "MTHFC", "PFL", "POX", "PPS"], "valve_indices": "PDH"}}}
