# Supplementary material for: MoVE identifies metabolic valves to switch between phenotypic states
Source: Nat Commun. 2018 Dec 14;9:5332. doi: 10.1038/s41467-018-07719-4 (PMC6294006; doi:10.1038/s41467-018-07719-4)
Supplement: Supplementary file 7 — Supplementary Data 3 [file 41467_2018_7719_MOESM7_ESM.zip › data/readme.txt]

Files can be loaded in python using pickle, or any language using json.

fully decoupled: Fully decoupled strategies using optimal valve(s)
partially decoupled: Partially decoupled strategies using optimal valve(s)
fully_decoupled_single_valve: Fully decoupled strategies using one of ['CS','PDH','PGM','GAPD','EX_o2(e)'] as a valve
partially_decoupled_single_valve: Partially decoupled strategies using one of ['PDH','AKGDH','PGCD','PGM','EX_o2(e)'] as a valve
