# Supplementary material for: MoVE identifies metabolic valves to switch between phenotypic states
Source: Nat Commun. 2018 Dec 14;9:5332. doi: 10.1038/s41467-018-07719-4 (PMC6294006; doi:10.1038/s41467-018-07719-4)
Supplement: Supplementary file 8 — Supplementary Data 4 [file 41467_2018_7719_MOESM8_ESM.xlsx]

## Sheet: Sheet1
iJO1366	iMM904
EX_12ppd-R(e)	EX_13BDglcn_e
EX_12ppd-S(e)	EX_2hb_e
EX_14glucan(e)	EX_2mbac_e
EX_15dap(e)	EX_2mbald_e
EX_23camp(e)	EX_2mbtoh_e
EX_23ccmp(e)	EX_2mppal_e
EX_23cgmp(e)	EX_2phetoh_e
EX_23cump(e)	EX_3c3hmp_e
EX_23dappa(e)	EX_3mbald_e
EX_26dap-M(e)	EX_3mop_e
EX_2ddglcn(e)	EX_4abut_e
EX_34dhpac(e)	EX_4abz_e
EX_3amp(e)	EX_5aop_e
EX_3cmp(e)	EX_8aonn_e
EX_3gmp(e)	EX_Nbfortyr_e
EX_3hcinnm(e)	EX_abt_e
EX_3hpp(e)	EX_ac_e
EX_3hpppn(e)	EX_acald_e
EX_3ump(e)	EX_aces_e
EX_4abut(e)	EX_ade_e
EX_4hoxpacd(e)	EX_adn_e
EX_5dglcn(e)	EX_akg_e
EX_5mtr(e)	EX_ala__L_e
EX_LalaDglu(e)	EX_alltn_e
EX_LalaDgluMdap(e)	EX_alltt_e
EX_LalaDgluMdapDala(e)	EX_amet_e
EX_LalaLglu(e)	EX_arab__D_e
EX_acac(e)	EX_arab__L_e
EX_acald(e)	EX_arg__L_e
EX_acgal(e)	EX_asn__L_e
EX_acgal1p(e)	EX_asp__L_e
EX_acgam(e)	EX_btd_RR_e
EX_acgam1p(e)	EX_btn_e
EX_acmana(e)	EX_chol_e
EX_acmum(e)	EX_cit_e
EX_acnam(e)	EX_crn_e
EX_acolipa(e)	EX_csn_e
EX_acser(e)	EX_cys__L_e
EX_ade(e)	EX_cytd_e
EX_adn(e)	EX_dad_2_e
EX_adocbl(e)	EX_dann_e
EX_ag(e)	EX_dca_e
EX_agm(e)	EX_dcyt_e
EX_akg(e)	EX_ddca_e
EX_ala-B(e)	EX_dgsn_e
EX_ala-D(e)	EX_din_e
EX_ala-L(e)	EX_dttp_e
EX_alaala(e)	EX_duri_e
EX_all-D(e)	EX_epist_e
EX_alltn(e)	EX_epistest_SC_e
EX_amp(e)	EX_ergst_e
EX_anhgm(e)	EX_ergstest_SC_e
EX_arab-L(e)	EX_etha_e
EX_arbt(e)	EX_fe2_e
EX_arbtn(e)	EX_fecost_e
EX_arbtn-fe3(e)	EX_fecostest_SC_e
EX_arg-L(e)	EX_fmn_e
EX_ascb-L(e)	EX_fru_e
EX_asn-L(e)	EX_fum_e
EX_aso3(e)	EX_g3pc_e
EX_asp-L(e)	EX_g3pi_e
EX_btn(e)	EX_gal_e
EX_but(e)	EX_galur_e
EX_butso3(e)	EX_gam6p_e
EX_cbi(e)	EX_gcald_e
EX_cbl1(e)	EX_gln__L_e
EX_cd2(e)	EX_glu__L_e
EX_cgly(e)	EX_glx_e
EX_chol(e)	EX_gly_e
EX_chtbs(e)	EX_glyc_e
EX_cit(e)	EX_gsn_e
EX_cm(e)	EX_gthox_e
EX_cmp(e)	EX_gthrd_e
EX_colipa(e)	EX_gua_e
EX_colipap(e)	EX_hdca_e
EX_cpgn(e)	EX_hdcea_e
EX_cpgn-un(e)	EX_hexc_e
EX_crn(e)	EX_his__L_e
EX_crn-D(e)	EX_hxan_e
EX_csn(e)	EX_iamac_e
EX_cu(e)	EX_iamoh_e
EX_cyan(e)	EX_ibutac_e
EX_cynt(e)	EX_ibutoh_e
EX_cys-D(e)	EX_id3acald_e
EX_cys-L(e)	EX_ile__L_e
EX_cytd(e)	EX_ind3eth_e
EX_dad-2(e)	EX_inost_e
EX_damp(e)	EX_ins_e
EX_dca(e)	EX_k_e
EX_dcmp(e)	EX_lac__D_e
EX_dcyt(e)	EX_lac__L_e
EX_ddca(e)	EX_lanost_e
EX_dgmp(e)	EX_lanostest_SC_e
EX_dgsn(e)	EX_leu__L_e
EX_dha(e)	EX_lys__L_e
EX_dimp(e)	EX_mal__L_e
EX_din(e)	EX_malt_e
EX_dms(e)	EX_man_e
EX_dmso(e)	EX_melib_e
EX_dopa(e)	EX_met__L_e
EX_doxrbcn(e)	EX_mmet_e
EX_dtmp(e)	EX_na1_e
EX_dump(e)	EX_nac_e
EX_duri(e)	EX_nadp_e
EX_eca4colipa(e)	EX_nmn_e
EX_enlipa(e)	EX_oaa_e
EX_enter(e)	EX_ocdca_e
EX_etha(e)	EX_ocdcea_e
EX_ethso3(e)	EX_ocdcya_e
EX_f6p(e)	EX_orn_e
EX_fald(e)	EX_pacald_e
EX_fe3dcit(e)	EX_pap_e
EX_fe3dhbzs(e)	EX_pc_SC_e
EX_fe3hox(e)	EX_pectin_e
EX_fe3hox-un(e)	EX_pepd_e
EX_fecrm(e)	EX_phe__L_e
EX_fecrm-un(e)	EX_pheac_e
EX_feenter(e)	EX_pnto__R_e
EX_feoxam(e)	EX_pro__L_e
EX_feoxam-un(e)	EX_ptd1ino_SC_e
EX_fru(e)	EX_ptrc_e
EX_frulys(e)	EX_pyr_e
EX_fruur(e)	EX_rib__D_e
EX_fuc-L(e)	EX_ribflv_e
EX_fum(e)	EX_sbt__D_e
EX_fusa(e)	EX_sbt__L_e
EX_g1p(e)	EX_ser__L_e
EX_g3pc(e)	EX_so3_e
EX_g3pe(e)	EX_spmd_e
EX_g3pg(e)	EX_sprm_e
EX_g3pi(e)	EX_srb__L_e
EX_g3ps(e)	EX_succ_e
EX_g6p(e)	EX_sucr_e
EX_gal(e)	EX_taur_e
EX_gal-bD(e)	EX_thm_e
EX_gal1p(e)	EX_thmmp_e
EX_galct-D(e)	EX_thmpp_e
EX_galctn-D(e)
EX_galctn-L(e)
EX_galt(e)
EX_galur(e)
EX_gam(e)
EX_gam6p(e)
EX_gbbtn(e)
EX_gdp(e)
EX_glcn(e)
EX_glcr(e)
EX_glcur(e)
EX_glcur1p(e)
EX_gln-L(e)
EX_glu-L(e)
EX_gly(e)
EX_glyald(e)
EX_glyb(e)
EX_glyc(e)
EX_glyc-R(e)
EX_glyc2p(e)
EX_glyc3p(e)
EX_glyclt(e)
EX_gmp(e)
EX_gsn(e)
EX_gthox(e)
EX_gthrd(e)
EX_gtp(e)
EX_gua(e)
EX_h2o2(e)
EX_h2s(e)
EX_hacolipa(e)
EX_halipa(e)
EX_hdca(e)
EX_hdcea(e)
EX_hg2(e)
EX_his-L(e)
EX_hom-L(e)
EX_hxa(e)
EX_hxan(e)
EX_idon-L(e)
EX_ile-L(e)
EX_imp(e)
EX_indole(e)
EX_inost(e)
EX_ins(e)
EX_isetac(e)
EX_kdo2lipid4(e)
EX_lac-L(e)
EX_lcts(e)
EX_leu-L(e)
EX_lipa(e)
EX_lipa_cold(e)
EX_lipoate(e)
EX_lys-L(e)
EX_lyx-L(e)
EX_mal-D(e)
EX_mal-L(e)
EX_malt(e)
EX_malthx(e)
EX_maltpt(e)
EX_malttr(e)
EX_maltttr(e)
EX_man(e)
EX_man6p(e)
EX_manglyc(e)
EX_melib(e)
EX_met-D(e)
EX_met-L(e)
EX_metsox-R-L(e)
EX_metsox-S-L(e)
EX_mincyc(e)
EX_minohp(e)
EX_mmet(e)
EX_mnl(e)
EX_mso3(e)
EX_n2o(e)
EX_na1(e)
EX_nac(e)
EX_nmn(e)
EX_no(e)
EX_no2(e)
EX_no3(e)
EX_novbcn(e)
EX_o16a4colipa(e)
EX_o2s(e)
EX_ocdca(e)
EX_ocdcea(e)
EX_octa(e)
EX_orn(e)
EX_orot(e)
EX_pacald(e)
EX_peamn(e)
EX_phe-L(e)
EX_pheme(e)
EX_pnto-R(e)
EX_ppa(e)
EX_ppal(e)
EX_pppn(e)
EX_ppt(e)
EX_pro-L(e)
EX_progly(e)
EX_psclys(e)
EX_pser-L(e)
EX_ptrc(e)
EX_pydam(e)
EX_pydx(e)
EX_pydxn(e)
EX_pyr(e)
EX_quin(e)
EX_r5p(e)
EX_rfamp(e)
EX_rib-D(e)
EX_rmn(e)
EX_sbt-D(e)
EX_sel(e)
EX_ser-D(e)
EX_ser-L(e)
EX_skm(e)
EX_slnt(e)
EX_so2(e)
EX_so3(e)
EX_spmd(e)
EX_sucr(e)
EX_sulfac(e)
EX_tartr-D(e)
EX_tartr-L(e)
EX_taur(e)
EX_tcynt(e)
EX_thm(e)
EX_thr-L(e)
EX_thrp(e)
EX_thym(e)
EX_thymd(e)
EX_tma(e)
EX_tmao(e)
EX_tre(e)
EX_trp-L(e)
EX_tsul(e)
EX_ttdca(e)
EX_ttdcea(e)
EX_ttrcyc(e)
EX_tungs(e)
EX_tym(e)
EX_tyr-L(e)
EX_tyrp(e)
EX_uacgam(e)
EX_udpacgal(e)
EX_udpg(e)
EX_udpgal(e)
EX_udpglcur(e)
EX_ump(e)
EX_ura(e)
EX_urea(e)
EX_uri(e)
EX_val-L(e)
EX_xan(e)
EX_xmp(e)
EX_xtsn(e)
EX_xyl-D(e)
EX_xylu-L(e)
